# Supplementary material for: Synthesis and Host–Guest Properties of Acyclic Pillar[n]naphthalenes
Source: Front Chem. 2019 Dec 3;7:828. doi: 10.3389/fchem.2019.00828 (PMC6901500; doi:10.3389/fchem.2019.00828)
Supplement: Supplementary file 2 [file Data_Sheet_2.ZIP]

Archive with 3 entries (3 files):
- tetramer.cif
- trimer.cif
- dimer.cif
