# Supplementary material for: Synthesis and Host–Guest Properties of Acyclic Pillar[n]naphthalenes
Source: Front Chem. 2019 Dec 3;7:828. doi: 10.3389/fchem.2019.00828 (PMC6901500; doi:10.3389/fchem.2019.00828)
Supplement: Supplementary file 2 [file Data_Sheet_2.ZIP › tetramer.cif]

 
data_150505b_0m 
  
_audit_creation_method            SHELXL-97 
_chemical_name_systematic 
; 
 ? 
; 
_chemical_name_common             ? 
_chemical_melting_point           ? 
_chemical_formula_moiety          ? 
_chemical_formula_sum 
 'C59 H68 O10' 
_chemical_formula_weight          937.13 
  
loop_ 
 _atom_type_symbol 
 _atom_type_description 
 _atom_type_scat_dispersion_real 
 _atom_type_scat_dispersion_imag 
 _atom_type_scat_source 
 'C'  'C'   0.0033   0.0016 
 'International Tables Vol C Tables 4.2.6.8 and 6.1.1.4' 
 'H'  'H'   0.0000   0.0000 
 'International Tables Vol C Tables 4.2.6.8 and 6.1.1.4' 
 'O'  'O'   0.0106   0.0060 
 'International Tables Vol C Tables 4.2.6.8 and 6.1.1.4' 
  
_symmetry_cell_setting            Monoclinic 
_symmetry_space_group_name_H-M    C2/c 
  
loop_ 
 _symmetry_equiv_pos_as_xyz 
 'x, y, z' 
 '-x, y, -z+1/2' 
 'x+1/2, y+1/2, z' 
 '-x+1/2, y+1/2, -z+1/2' 
 '-x, -y, -z' 
 'x, -y, z-1/2' 
 '-x+1/2, -y+1/2, -z' 
 'x+1/2, -y+1/2, z-1/2' 
  
_cell_length_a                    14.546(7) 
_cell_length_b                    14.853(7) 
_cell_length_c                    24.904(12) 
_cell_angle_alpha                 90.00 
_cell_angle_beta                  98.161(6) 
_cell_angle_gamma                 90.00 
_cell_volume                      5326(4) 
_cell_formula_units_Z             4 
_cell_measurement_temperature     296(2) 
_cell_measurement_reflns_used     3727 
_cell_measurement_theta_min       2.44 
_cell_measurement_theta_max       25.69 
  
_exptl_crystal_description        block 
_exptl_crystal_colour             colorless 
_exptl_crystal_size_max           0.18 
_exptl_crystal_size_mid           0.17 
_exptl_crystal_size_min           0.11 
_exptl_crystal_density_meas       ? 
_exptl_crystal_density_diffrn     1.169 
_exptl_crystal_density_method     'not measured' 
_exptl_crystal_F_000              2008 
_exptl_absorpt_coefficient_mu     0.079 
_exptl_absorpt_correction_type    multi-scan 
_exptl_absorpt_correction_T_min   0.9860 
_exptl_absorpt_correction_T_max   0.9914 
_exptl_absorpt_process_details    sabads
  
_exptl_special_details 
; 
 ? 
; 
  
_diffrn_ambient_temperature       296(2) 
_diffrn_radiation_wavelength      0.71073 
_diffrn_radiation_type            MoK\a 
_diffrn_radiation_source          'fine-focus sealed tube' 
_diffrn_radiation_monochromator   graphite 
_diffrn_measurement_device_type   'Bruker APEX-II CCD' 
_diffrn_measurement_method        '\f and \w scans' 
_diffrn_detector_area_resol_mean  ? 
_diffrn_reflns_number             13635 
_diffrn_reflns_av_R_equivalents   0.0201 
_diffrn_reflns_av_sigmaI/netI     0.0232 
_diffrn_reflns_limit_h_min        -15 
_diffrn_reflns_limit_h_max        17 
_diffrn_reflns_limit_k_min        -17 
_diffrn_reflns_limit_k_max        17 
_diffrn_reflns_limit_l_min        -28 
_diffrn_reflns_limit_l_max        29 
_diffrn_reflns_theta_min          1.97 
_diffrn_reflns_theta_max          25.05 
_reflns_number_total              4711 
_reflns_number_gt                 3275 
_reflns_threshold_expression      >2sigma(I) 
  
_computing_data_collection        'Bruker APEX2' 
_computing_cell_refinement        'Bruker SAINT' 
_computing_data_reduction         'Bruker SAINT' 
_computing_structure_solution     'SHELXS-97 (Sheldrick, 2008)' 
_computing_structure_refinement   'SHELXL-97 (Sheldrick, 2008)' 
_computing_molecular_graphics     'Bruker SHELXTL' 
_computing_publication_material   'Bruker SHELXTL' 
  
_refine_special_details 
; 
 Refinement of F^2^ against ALL reflections.  The weighted R-factor wR and 
 goodness of fit S are based on F^2^, conventional R-factors R are based 
 on F, with F set to zero for negative F^2^. The threshold expression of 
 F^2^ > 2sigma(F^2^) is used only for calculating R-factors(gt) etc. and is 
 not relevant to the choice of reflections for refinement.  R-factors based 
 on F^2^ are statistically about twice as large as those based on F, and R- 
 factors based on ALL data will be even larger. 
; 
  
_refine_ls_structure_factor_coef  Fsqd 
_refine_ls_matrix_type            full 
_refine_ls_weighting_scheme       calc 
_refine_ls_weighting_details 
 'calc w=1/[\s^2^(Fo^2^)+(0.2000P)^2^+0.0000P] where P=(Fo^2^+2Fc^2^)/3' 
_atom_sites_solution_primary      direct 
_atom_sites_solution_secondary    difmap 
_atom_sites_solution_hydrogens    geom 
_refine_ls_hydrogen_treatment     constr 
_refine_ls_extinction_method      SHELXL 
_refine_ls_extinction_coef        0.0015(10) 
_refine_ls_extinction_expression 
 'Fc^*^=kFc[1+0.001xFc^2^\l^3^/sin(2\q)]^-1/4^' 
_refine_ls_number_reflns          4711 
_refine_ls_number_parameters      317 
_refine_ls_number_restraints      0 
_refine_ls_R_factor_all           0.1267 
_refine_ls_R_factor_gt            0.1038 
_refine_ls_wR_factor_ref          0.3695 
_refine_ls_wR_factor_gt           0.3396 
_refine_ls_goodness_of_fit_ref    1.469 
_refine_ls_restrained_S_all       1.469 
_refine_ls_shift/su_max           0.000 
_refine_ls_shift/su_mean          0.000 
  
loop_ 
 _atom_site_label 
 _atom_site_type_symbol 
 _atom_site_fract_x 
 _atom_site_fract_y 
 _atom_site_fract_z 
 _atom_site_U_iso_or_equiv 
 _atom_site_adp_type 
 _atom_site_occupancy 
 _atom_site_symmetry_multiplicity 
 _atom_site_calc_flag 
 _atom_site_refinement_flags 
 _atom_site_disorder_assembly 
 _atom_site_disorder_group 
C1 C 0.6871(2) 0.7888(2) 0.37616(15) 0.0503(9) Uani 1 1 d . . . 
C2 C 0.5918(3) 0.7780(2) 0.35522(16) 0.0583(10) Uani 1 1 d . . . 
H2 H 0.5477 0.8141 0.3683 0.070 Uiso 1 1 calc R . . 
C3 C 0.5643(3) 0.7156(3) 0.31632(19) 0.0723(12) Uani 1 1 d . . . 
H3 H 0.5018 0.7115 0.3020 0.087 Uiso 1 1 calc R . . 
C4 C 0.6287(3) 0.6570(3) 0.29724(19) 0.0747(12) Uani 1 1 d . . . 
H4 H 0.6092 0.6140 0.2709 0.090 Uiso 1 1 calc R . . 
C5 C 0.7198(3) 0.6647(3) 0.31805(17) 0.0667(11) Uani 1 1 d . . . 
H5 H 0.7629 0.6263 0.3058 0.080 Uiso 1 1 calc R . . 
C6 C 0.7504(3) 0.7289(2) 0.35742(15) 0.0551(9) Uani 1 1 d . . . 
C7 C 0.8462(3) 0.7332(2) 0.37954(16) 0.0587(10) Uani 1 1 d . . . 
H7 H 0.8886 0.6944 0.3671 0.070 Uiso 1 1 calc R . . 
C8 C 0.8752(3) 0.7942(3) 0.41876(17) 0.0595(10) Uani 1 1 d . . . 
C9 C 0.8104(2) 0.8539(2) 0.43764(14) 0.0512(9) Uani 1 1 d . . . 
C10 C 0.7189(2) 0.8552(2) 0.41579(14) 0.0497(9) Uani 1 1 d . . . 
C11 C 1.0333(3) 0.7470(3) 0.4256(2) 0.0907(16) Uani 1 1 d . . . 
H11A H 1.0320 0.7514 0.3866 0.109 Uiso 1 1 calc R . . 
H11B H 1.0213 0.6850 0.4346 0.109 Uiso 1 1 calc R . . 
C12 C 1.1264(3) 0.7763(4) 0.4543(3) 0.116(2) Uani 1 1 d . . . 
H12A H 1.1296 0.8409 0.4547 0.175 Uiso 1 1 calc R . . 
H12B H 1.1745 0.7527 0.4356 0.175 Uiso 1 1 calc R . . 
H12C H 1.1346 0.7541 0.4908 0.175 Uiso 1 1 calc R . . 
C13 C 0.8677(4) 0.8825(3) 0.53044(17) 0.0840(14) Uani 1 1 d . . . 
H13A H 0.8112 0.8669 0.5449 0.101 Uiso 1 1 calc R . . 
H13B H 0.9056 0.8287 0.5304 0.101 Uiso 1 1 calc R . . 
C14 C 0.9165(6) 0.9496(5) 0.5627(2) 0.135(3) Uani 1 1 d . . . 
H14A H 0.9708 0.9664 0.5473 0.202 Uiso 1 1 calc R . . 
H14B H 0.9347 0.9268 0.5987 0.202 Uiso 1 1 calc R . . 
H14C H 0.8773 1.0013 0.5641 0.202 Uiso 1 1 calc R . . 
C15 C 0.6537(2) 0.9238(2) 0.43402(14) 0.0518(9) Uani 1 1 d . . . 
H15A H 0.6866 0.9576 0.4641 0.062 Uiso 1 1 calc R . . 
H15B H 0.6029 0.8925 0.4473 0.062 Uiso 1 1 calc R . . 
C16 C 0.6137(2) 0.9895(2) 0.39016(13) 0.0464(9) Uani 1 1 d . . . 
C17 C 0.6719(2) 1.0562(2) 0.36985(14) 0.0468(8) Uani 1 1 d . . . 
C18 C 0.7631(3) 1.0707(2) 0.39320(16) 0.0577(10) Uani 1 1 d . . . 
H18 H 0.7884 1.0339 0.4217 0.069 Uiso 1 1 calc R . . 
C19 C 0.8165(3) 1.1358(3) 0.37634(17) 0.0664(11) Uani 1 1 d . . . 
H19 H 0.8775 1.1430 0.3930 0.080 Uiso 1 1 calc R . . 
C20 C 0.7804(3) 1.1929(3) 0.33364(18) 0.0687(11) Uani 1 1 d . . . 
H20 H 0.8168 1.2388 0.3224 0.082 Uiso 1 1 calc R . . 
C21 C 0.6923(3) 1.1807(2) 0.30879(16) 0.0583(10) Uani 1 1 d . . . 
H21 H 0.6696 1.2181 0.2800 0.070 Uiso 1 1 calc R . . 
C22 C 0.6333(2) 1.1128(2) 0.32526(14) 0.0463(8) Uani 1 1 d . . . 
C23 C 0.5410(2) 1.0994(2) 0.29927(14) 0.0460(8) Uani 1 1 d . . . 
C24 C 0.4860(2) 1.0375(2) 0.32128(14) 0.0477(9) Uani 1 1 d . . . 
C25 C 0.5227(2) 0.9873(2) 0.36812(14) 0.0485(9) Uani 1 1 d . . . 
C26 C 0.3762(3) 0.9389(3) 0.27235(18) 0.0627(11) Uani 1 1 d . . . 
H26A H 0.3987 0.8905 0.2969 0.075 Uiso 1 1 calc R . . 
H26B H 0.4073 0.9347 0.2405 0.075 Uiso 1 1 calc R . . 
C27 C 0.2742(3) 0.9301(3) 0.2563(2) 0.0819(14) Uani 1 1 d . . . 
H27A H 0.2447 0.9241 0.2883 0.123 Uiso 1 1 calc R . . 
H27B H 0.2613 0.8779 0.2339 0.123 Uiso 1 1 calc R . . 
H27C H 0.2509 0.9828 0.2366 0.123 Uiso 1 1 calc R . . 
C28 C 0.3999(3) 0.9734(3) 0.4208(2) 0.0828(14) Uani 1 1 d . . . 
H28A H 0.3676 1.0220 0.4000 0.099 Uiso 1 1 calc R . . 
H28B H 0.4346 0.9988 0.4535 0.099 Uiso 1 1 calc R . . 
C29 C 0.3344(5) 0.9090(5) 0.4348(4) 0.164(4) Uani 1 1 d . . . 
H29A H 0.3042 0.8803 0.4025 0.245 Uiso 1 1 calc R . . 
H29B H 0.2889 0.9388 0.4529 0.245 Uiso 1 1 calc R . . 
H29C H 0.3661 0.8644 0.4586 0.245 Uiso 1 1 calc R . . 
C30 C 0.5000 1.1527(3) 0.2500 0.0561(13) Uani 1 2 d S . . 
H30A H 0.4518 1.1914 0.2604 0.067 Uiso 0.50 1 calc PR . . 
H30B H 0.5482 1.1914 0.2396 0.067 Uiso 0.50 1 calc PR . . 
O1 O 0.96541(19) 0.8043(2) 0.44268(13) 0.0763(9) Uani 1 1 d . . . 
O2 O 0.84539(18) 0.91617(17) 0.47644(10) 0.0629(8) Uani 1 1 d . . . 
O3 O 0.39673(15) 1.02541(15) 0.29886(10) 0.0550(7) Uani 1 1 d . . . 
O4 O 0.46186(17) 0.93000(16) 0.38952(11) 0.0596(8) Uani 1 1 d . . . 
O5 O 0.0052(5) 0.9135(4) 0.2156(3) 0.196(3) Uani 1 1 d . . . 
H5A H 0.0336 0.9443 0.1944 0.235 Uiso 1 1 d R . . 
H5B H -0.0384 0.8938 0.1923 0.235 Uiso 1 1 d R . . 
  
loop_ 
 _atom_site_aniso_label 
 _atom_site_aniso_U_11 
 _atom_site_aniso_U_22 
 _atom_site_aniso_U_33 
 _atom_site_aniso_U_23 
 _atom_site_aniso_U_13 
 _atom_site_aniso_U_12 
C1 0.053(2) 0.0436(19) 0.056(2) 0.0088(15) 0.0123(16) 0.0066(14) 
C2 0.051(2) 0.047(2) 0.077(3) 0.0001(18) 0.0073(18) 0.0070(16) 
C3 0.059(2) 0.055(2) 0.100(3) -0.005(2) 0.001(2) 0.0065(19) 
C4 0.068(3) 0.065(3) 0.089(3) -0.022(2) 0.002(2) 0.003(2) 
C5 0.070(3) 0.050(2) 0.081(3) -0.0115(19) 0.015(2) 0.0097(18) 
C6 0.057(2) 0.047(2) 0.063(2) 0.0056(17) 0.0126(17) 0.0108(16) 
C7 0.054(2) 0.050(2) 0.073(3) -0.0005(18) 0.0126(18) 0.0133(16) 
C8 0.052(2) 0.055(2) 0.072(3) 0.0049(19) 0.0082(18) 0.0080(17) 
C9 0.056(2) 0.0451(19) 0.051(2) 0.0029(16) 0.0043(15) 0.0057(16) 
C10 0.060(2) 0.0430(19) 0.0471(19) 0.0066(15) 0.0121(16) 0.0071(15) 
C11 0.052(2) 0.078(3) 0.139(5) -0.018(3) 0.001(3) 0.017(2) 
C12 0.059(3) 0.104(4) 0.179(6) -0.029(4) -0.009(3) 0.016(3) 
C13 0.118(4) 0.078(3) 0.052(2) 0.008(2) -0.002(2) 0.023(3) 
C14 0.201(8) 0.120(5) 0.070(3) 0.001(3) -0.031(4) 0.011(5) 
C15 0.058(2) 0.048(2) 0.052(2) 0.0031(15) 0.0169(16) 0.0073(15) 
C16 0.0473(19) 0.0404(18) 0.054(2) -0.0017(15) 0.0149(15) 0.0077(14) 
C17 0.0483(19) 0.0392(17) 0.054(2) -0.0019(14) 0.0104(15) 0.0072(13) 
C18 0.056(2) 0.049(2) 0.066(2) 0.0017(17) 0.0053(18) 0.0079(16) 
C19 0.050(2) 0.064(3) 0.082(3) 0.006(2) -0.0015(19) -0.0056(18) 
C20 0.058(2) 0.063(2) 0.085(3) 0.009(2) 0.008(2) -0.0122(19) 
C21 0.057(2) 0.049(2) 0.067(2) 0.0088(17) 0.0050(17) -0.0031(16) 
C22 0.0469(19) 0.0351(17) 0.058(2) -0.0028(15) 0.0102(15) 0.0034(13) 
C23 0.0485(19) 0.0333(16) 0.057(2) -0.0036(14) 0.0097(15) 0.0039(13) 
C24 0.0439(19) 0.0375(17) 0.062(2) -0.0044(15) 0.0092(15) 0.0088(14) 
C25 0.051(2) 0.0362(17) 0.063(2) -0.0003(15) 0.0218(16) 0.0039(14) 
C26 0.059(2) 0.046(2) 0.083(3) -0.0068(19) 0.0104(19) -0.0069(16) 
C27 0.062(3) 0.072(3) 0.112(4) -0.006(3) 0.010(2) -0.014(2) 
C28 0.077(3) 0.082(3) 0.099(3) -0.015(3) 0.046(3) -0.004(2) 
C29 0.182(7) 0.125(5) 0.221(8) -0.054(5) 0.158(7) -0.065(5) 
C30 0.058(3) 0.032(2) 0.075(3) 0.000 -0.004(2) 0.000 
O1 0.0583(17) 0.0698(19) 0.098(2) -0.0108(16) 0.0024(15) 0.0145(13) 
O2 0.0799(19) 0.0505(15) 0.0560(16) 0.0055(12) 0.0021(13) 0.0130(12) 
O3 0.0430(14) 0.0402(13) 0.0818(18) -0.0043(11) 0.0090(12) 0.0032(10) 
O4 0.0575(15) 0.0466(14) 0.0803(18) 0.0058(12) 0.0291(13) 0.0046(11) 
O5 0.262(7) 0.129(5) 0.185(5) -0.001(4) -0.005(6) 0.012(5) 
  
_geom_special_details 
; 
 All esds (except the esd in the dihedral angle between two l.s. planes) 
 are estimated using the full covariance matrix.  The cell esds are taken 
 into account individually in the estimation of esds in distances, angles 
 and torsion angles; correlations between esds in cell parameters are only 
 used when they are defined by crystal symmetry.  An approximate (isotropic) 
 treatment of cell esds is used for estimating esds involving l.s. planes. 
; 
  
loop_ 
 _geom_bond_atom_site_label_1 
 _geom_bond_atom_site_label_2 
 _geom_bond_distance 
 _geom_bond_site_symmetry_2 
 _geom_bond_publ_flag 
C1 C6 1.407(5) . ? 
C1 C2 1.418(5) . ? 
C1 C10 1.425(5) . ? 
C2 C3 1.359(6) . ? 
C2 H2 0.9300 . ? 
C3 C4 1.410(6) . ? 
C3 H3 0.9300 . ? 
C4 C5 1.357(6) . ? 
C4 H4 0.9300 . ? 
C5 C6 1.394(5) . ? 
C5 H5 0.9300 . ? 
C6 C7 1.426(5) . ? 
C7 C8 1.355(6) . ? 
C7 H7 0.9300 . ? 
C8 O1 1.370(5) . ? 
C8 C9 1.422(5) . ? 
C9 C10 1.365(5) . ? 
C9 O2 1.382(4) . ? 
C10 C15 1.505(5) . ? 
C11 O1 1.414(5) . ? 
C11 C12 1.503(6) . ? 
C11 H11A 0.9700 . ? 
C11 H11B 0.9700 . ? 
C12 H12A 0.9600 . ? 
C12 H12B 0.9600 . ? 
C12 H12C 0.9600 . ? 
C13 C14 1.408(8) . ? 
C13 O2 1.428(5) . ? 
C13 H13A 0.9700 . ? 
C13 H13B 0.9700 . ? 
C14 H14A 0.9600 . ? 
C14 H14B 0.9600 . ? 
C14 H14C 0.9600 . ? 
C15 C16 1.517(5) . ? 
C15 H15A 0.9700 . ? 
C15 H15B 0.9700 . ? 
C16 C25 1.360(5) . ? 
C16 C17 1.440(5) . ? 
C17 C18 1.388(5) . ? 
C17 C22 1.442(5) . ? 
C18 C19 1.344(5) . ? 
C18 H18 0.9300 . ? 
C19 C20 1.402(6) . ? 
C19 H19 0.9300 . ? 
C20 C21 1.354(5) . ? 
C20 H20 0.9300 . ? 
C21 C22 1.422(5) . ? 
C21 H21 0.9300 . ? 
C22 C23 1.419(5) . ? 
C23 C24 1.383(5) . ? 
C23 C30 1.510(4) . ? 
C24 O3 1.350(4) . ? 
C24 C25 1.423(5) . ? 
C25 O4 1.387(4) . ? 
C26 O3 1.456(4) . ? 
C26 C27 1.486(6) . ? 
C26 H26A 0.9700 . ? 
C26 H26B 0.9700 . ? 
C27 H27A 0.9600 . ? 
C27 H27B 0.9600 . ? 
C27 H27C 0.9600 . ? 
C28 O4 1.426(5) . ? 
C28 C29 1.429(7) . ? 
C28 H28A 0.9700 . ? 
C28 H28B 0.9700 . ? 
C29 H29A 0.9600 . ? 
C29 H29B 0.9600 . ? 
C29 H29C 0.9600 . ? 
C30 C23 1.510(4) 2_655 ? 
C30 H30A 0.9700 . ? 
C30 H30B 0.9700 . ? 
O5 O5 1.739(14) 2 ? 
O5 H5A 0.8498 . ? 
O5 H5B 0.8499 . ? 
  
loop_ 
 _geom_angle_atom_site_label_1 
 _geom_angle_atom_site_label_2 
 _geom_angle_atom_site_label_3 
 _geom_angle 
 _geom_angle_site_symmetry_1 
 _geom_angle_site_symmetry_3 
 _geom_angle_publ_flag 
C6 C1 C2 117.2(3) . . ? 
C6 C1 C10 120.3(3) . . ? 
C2 C1 C10 122.5(3) . . ? 
C3 C2 C1 120.9(3) . . ? 
C3 C2 H2 119.6 . . ? 
C1 C2 H2 119.6 . . ? 
C2 C3 C4 121.2(4) . . ? 
C2 C3 H3 119.4 . . ? 
C4 C3 H3 119.4 . . ? 
C5 C4 C3 118.7(4) . . ? 
C5 C4 H4 120.7 . . ? 
C3 C4 H4 120.7 . . ? 
C4 C5 C6 121.4(4) . . ? 
C4 C5 H5 119.3 . . ? 
C6 C5 H5 119.3 . . ? 
C5 C6 C1 120.5(3) . . ? 
C5 C6 C7 119.9(3) . . ? 
C1 C6 C7 119.6(3) . . ? 
C8 C7 C6 119.7(3) . . ? 
C8 C7 H7 120.1 . . ? 
C6 C7 H7 120.1 . . ? 
C7 C8 O1 124.6(3) . . ? 
C7 C8 C9 120.1(3) . . ? 
O1 C8 C9 115.3(3) . . ? 
C10 C9 O2 120.7(3) . . ? 
C10 C9 C8 122.1(3) . . ? 
O2 C9 C8 116.9(3) . . ? 
C9 C10 C1 117.9(3) . . ? 
C9 C10 C15 120.7(3) . . ? 
C1 C10 C15 121.4(3) . . ? 
O1 C11 C12 107.7(4) . . ? 
O1 C11 H11A 110.2 . . ? 
C12 C11 H11A 110.2 . . ? 
O1 C11 H11B 110.2 . . ? 
C12 C11 H11B 110.2 . . ? 
H11A C11 H11B 108.5 . . ? 
C11 C12 H12A 109.5 . . ? 
C11 C12 H12B 109.5 . . ? 
H12A C12 H12B 109.5 . . ? 
C11 C12 H12C 109.5 . . ? 
H12A C12 H12C 109.5 . . ? 
H12B C12 H12C 109.5 . . ? 
C14 C13 O2 108.5(4) . . ? 
C14 C13 H13A 110.0 . . ? 
O2 C13 H13A 110.0 . . ? 
C14 C13 H13B 110.0 . . ? 
O2 C13 H13B 110.0 . . ? 
H13A C13 H13B 108.4 . . ? 
C13 C14 H14A 109.5 . . ? 
C13 C14 H14B 109.5 . . ? 
H14A C14 H14B 109.5 . . ? 
C13 C14 H14C 109.5 . . ? 
H14A C14 H14C 109.5 . . ? 
H14B C14 H14C 109.5 . . ? 
C10 C15 C16 114.3(3) . . ? 
C10 C15 H15A 108.7 . . ? 
C16 C15 H15A 108.7 . . ? 
C10 C15 H15B 108.7 . . ? 
C16 C15 H15B 108.7 . . ? 
H15A C15 H15B 107.6 . . ? 
C25 C16 C17 117.5(3) . . ? 
C25 C16 C15 121.8(3) . . ? 
C17 C16 C15 120.7(3) . . ? 
C18 C17 C16 122.3(3) . . ? 
C18 C17 C22 118.4(3) . . ? 
C16 C17 C22 119.2(3) . . ? 
C19 C18 C17 122.8(4) . . ? 
C19 C18 H18 118.6 . . ? 
C17 C18 H18 118.6 . . ? 
C18 C19 C20 120.1(4) . . ? 
C18 C19 H19 120.0 . . ? 
C20 C19 H19 120.0 . . ? 
C21 C20 C19 119.6(4) . . ? 
C21 C20 H20 120.2 . . ? 
C19 C20 H20 120.2 . . ? 
C20 C21 C22 122.2(4) . . ? 
C20 C21 H21 118.9 . . ? 
C22 C21 H21 118.9 . . ? 
C23 C22 C21 122.6(3) . . ? 
C23 C22 C17 120.6(3) . . ? 
C21 C22 C17 116.8(3) . . ? 
C24 C23 C22 118.4(3) . . ? 
C24 C23 C30 119.1(3) . . ? 
C22 C23 C30 122.5(3) . . ? 
O3 C24 C23 120.1(3) . . ? 
O3 C24 C25 119.7(3) . . ? 
C23 C24 C25 120.2(3) . . ? 
C16 C25 O4 119.8(3) . . ? 
C16 C25 C24 123.3(3) . . ? 
O4 C25 C24 116.8(3) . . ? 
O3 C26 C27 109.4(3) . . ? 
O3 C26 H26A 109.8 . . ? 
C27 C26 H26A 109.8 . . ? 
O3 C26 H26B 109.8 . . ? 
C27 C26 H26B 109.8 . . ? 
H26A C26 H26B 108.3 . . ? 
C26 C27 H27A 109.5 . . ? 
C26 C27 H27B 109.5 . . ? 
H27A C27 H27B 109.5 . . ? 
C26 C27 H27C 109.5 . . ? 
H27A C27 H27C 109.5 . . ? 
H27B C27 H27C 109.5 . . ? 
O4 C28 C29 109.0(4) . . ? 
O4 C28 H28A 109.9 . . ? 
C29 C28 H28A 109.9 . . ? 
O4 C28 H28B 109.9 . . ? 
C29 C28 H28B 109.9 . . ? 
H28A C28 H28B 108.3 . . ? 
C28 C29 H29A 109.5 . . ? 
C28 C29 H29B 109.5 . . ? 
H29A C29 H29B 109.5 . . ? 
C28 C29 H29C 109.5 . . ? 
H29A C29 H29C 109.5 . . ? 
H29B C29 H29C 109.5 . . ? 
C23 C30 C23 116.8(4) 2_655 . ? 
C23 C30 H30A 108.1 2_655 . ? 
C23 C30 H30A 108.1 . . ? 
C23 C30 H30B 108.1 2_655 . ? 
C23 C30 H30B 108.1 . . ? 
H30A C30 H30B 107.3 . . ? 
C8 O1 C11 118.0(3) . . ? 
C9 O2 C13 115.8(3) . . ? 
C24 O3 C26 115.4(3) . . ? 
C25 O4 C28 114.8(3) . . ? 
O5 O5 H5A 136.9 2 . ? 
O5 O5 H5B 120.9 2 . ? 
H5A O5 H5B 98.1 . . ? 
  
loop_ 
 _geom_torsion_atom_site_label_1 
 _geom_torsion_atom_site_label_2 
 _geom_torsion_atom_site_label_3 
 _geom_torsion_atom_site_label_4 
 _geom_torsion 
 _geom_torsion_site_symmetry_1 
 _geom_torsion_site_symmetry_2 
 _geom_torsion_site_symmetry_3 
 _geom_torsion_site_symmetry_4 
 _geom_torsion_publ_flag 
C6 C1 C2 C3 -3.8(6) . . . . ? 
C10 C1 C2 C3 178.1(4) . . . . ? 
C1 C2 C3 C4 2.8(7) . . . . ? 
C2 C3 C4 C5 -0.8(7) . . . . ? 
C3 C4 C5 C6 -0.2(7) . . . . ? 
C4 C5 C6 C1 -0.9(6) . . . . ? 
C4 C5 C6 C7 178.1(4) . . . . ? 
C2 C1 C6 C5 2.8(5) . . . . ? 
C10 C1 C6 C5 -179.0(3) . . . . ? 
C2 C1 C6 C7 -176.3(3) . . . . ? 
C10 C1 C6 C7 1.9(5) . . . . ? 
C5 C6 C7 C8 -178.3(4) . . . . ? 
C1 C6 C7 C8 0.8(6) . . . . ? 
C6 C7 C8 O1 -179.9(3) . . . . ? 
C6 C7 C8 C9 -0.3(6) . . . . ? 
C7 C8 C9 C10 -3.1(6) . . . . ? 
O1 C8 C9 C10 176.6(3) . . . . ? 
C7 C8 C9 O2 -178.0(3) . . . . ? 
O1 C8 C9 O2 1.6(5) . . . . ? 
O2 C9 C10 C1 -179.7(3) . . . . ? 
C8 C9 C10 C1 5.6(5) . . . . ? 
O2 C9 C10 C15 -0.8(5) . . . . ? 
C8 C9 C10 C15 -175.5(3) . . . . ? 
C6 C1 C10 C9 -5.0(5) . . . . ? 
C2 C1 C10 C9 173.1(3) . . . . ? 
C6 C1 C10 C15 176.2(3) . . . . ? 
C2 C1 C10 C15 -5.8(5) . . . . ? 
C9 C10 C15 C16 115.6(4) . . . . ? 
C1 C10 C15 C16 -65.6(4) . . . . ? 
C10 C15 C16 C25 109.9(4) . . . . ? 
C10 C15 C16 C17 -69.3(4) . . . . ? 
C25 C16 C17 C18 173.1(3) . . . . ? 
C15 C16 C17 C18 -7.7(5) . . . . ? 
C25 C16 C17 C22 -4.1(5) . . . . ? 
C15 C16 C17 C22 175.2(3) . . . . ? 
C16 C17 C18 C19 -176.5(3) . . . . ? 
C22 C17 C18 C19 0.7(5) . . . . ? 
C17 C18 C19 C20 0.4(6) . . . . ? 
C18 C19 C20 C21 -1.4(7) . . . . ? 
C19 C20 C21 C22 1.5(6) . . . . ? 
C20 C21 C22 C23 -179.7(4) . . . . ? 
C20 C21 C22 C17 -0.4(5) . . . . ? 
C18 C17 C22 C23 178.7(3) . . . . ? 
C16 C17 C22 C23 -4.1(5) . . . . ? 
C18 C17 C22 C21 -0.6(5) . . . . ? 
C16 C17 C22 C21 176.6(3) . . . . ? 
C21 C22 C23 C24 -173.9(3) . . . . ? 
C17 C22 C23 C24 6.8(5) . . . . ? 
C21 C22 C23 C30 3.7(5) . . . . ? 
C17 C22 C23 C30 -175.6(3) . . . . ? 
C22 C23 C24 O3 177.5(3) . . . . ? 
C30 C23 C24 O3 -0.2(5) . . . . ? 
C22 C23 C24 C25 -1.5(5) . . . . ? 
C30 C23 C24 C25 -179.2(3) . . . . ? 
C17 C16 C25 O4 -174.2(3) . . . . ? 
C15 C16 C25 O4 6.6(5) . . . . ? 
C17 C16 C25 C24 9.7(5) . . . . ? 
C15 C16 C25 C24 -169.5(3) . . . . ? 
O3 C24 C25 C16 173.8(3) . . . . ? 
C23 C24 C25 C16 -7.1(5) . . . . ? 
O3 C24 C25 O4 -2.4(4) . . . . ? 
C23 C24 C25 O4 176.7(3) . . . . ? 
C24 C23 C30 C23 -56.5(2) . . . 2_655 ? 
C22 C23 C30 C23 125.9(3) . . . 2_655 ? 
C7 C8 O1 C11 -0.2(6) . . . . ? 
C9 C8 O1 C11 -179.8(4) . . . . ? 
C12 C11 O1 C8 175.4(4) . . . . ? 
C10 C9 O2 C13 107.7(4) . . . . ? 
C8 C9 O2 C13 -77.2(5) . . . . ? 
C14 C13 O2 C9 170.1(5) . . . . ? 
C23 C24 O3 C26 111.4(4) . . . . ? 
C25 C24 O3 C26 -69.5(4) . . . . ? 
C27 C26 O3 C24 172.4(3) . . . . ? 
C16 C25 O4 C28 105.8(4) . . . . ? 
C24 C25 O4 C28 -77.8(4) . . . . ? 
C29 C28 O4 C25 173.2(6) . . . . ? 
  
_diffrn_measured_fraction_theta_max    0.996 
_diffrn_reflns_theta_full              25.05 
_diffrn_measured_fraction_theta_full   0.996 
_refine_diff_density_max    1.591 
_refine_diff_density_min   -0.232 
_refine_diff_density_rms    0.097 
