# Supplementary material for: Synthesis and Host–Guest Properties of Acyclic Pillar[n]naphthalenes
Source: Front Chem. 2019 Dec 3;7:828. doi: 10.3389/fchem.2019.00828 (PMC6901500; doi:10.3389/fchem.2019.00828)
Supplement: Supplementary file 2 [file Data_Sheet_2.ZIP › trimer.cif]

 
data_150706b_0m 
  
_audit_creation_method            SHELXL-97 
_chemical_name_systematic 
; 
 ? 
; 
_chemical_name_common             ? 
_chemical_melting_point           ? 
_chemical_formula_moiety          ? 
_chemical_formula_sum 
 'C44 H48 O6' 
_chemical_formula_weight          672.82 
  
loop_ 
 _atom_type_symbol 
 _atom_type_description 
 _atom_type_scat_dispersion_real 
 _atom_type_scat_dispersion_imag 
 _atom_type_scat_source 
 'C'  'C'   0.0033   0.0016 
 'International Tables Vol C Tables 4.2.6.8 and 6.1.1.4' 
 'H'  'H'   0.0000   0.0000 
 'International Tables Vol C Tables 4.2.6.8 and 6.1.1.4' 
 'O'  'O'   0.0106   0.0060 
 'International Tables Vol C Tables 4.2.6.8 and 6.1.1.4' 
  
_symmetry_cell_setting            Monoclinic 
_symmetry_space_group_name_H-M    C2/c 
  
loop_ 
 _symmetry_equiv_pos_as_xyz 
 'x, y, z' 
 '-x, y, -z+1/2' 
 'x+1/2, y+1/2, z' 
 '-x+1/2, y+1/2, -z+1/2' 
 '-x, -y, -z' 
 'x, -y, z-1/2' 
 '-x+1/2, -y+1/2, -z' 
 'x+1/2, -y+1/2, z-1/2' 
  
_cell_length_a                    29.365(2) 
_cell_length_b                    10.1185(8) 
_cell_length_c                    28.030(2) 
_cell_angle_alpha                 90.00 
_cell_angle_beta                  114.1350(10) 
_cell_angle_gamma                 90.00 
_cell_volume                      7600.5(11) 
_cell_formula_units_Z             8 
_cell_measurement_temperature     296(2) 
_cell_measurement_reflns_used     2367 
_cell_measurement_theta_min       2.40 
_cell_measurement_theta_max       20.24 
  
_exptl_crystal_description        block 
_exptl_crystal_colour             colorless 
_exptl_crystal_size_max           0.13 
_exptl_crystal_size_mid           0.08 
_exptl_crystal_size_min           0.06 
_exptl_crystal_density_meas       ? 
_exptl_crystal_density_diffrn     1.176 
_exptl_crystal_density_method     'not measured' 
_exptl_crystal_F_000              2880 
_exptl_absorpt_coefficient_mu     0.077 
_exptl_absorpt_correction_type    multi-scan 
_exptl_absorpt_correction_T_min   0.9901 
_exptl_absorpt_correction_T_max   0.9954 
_exptl_absorpt_process_details    sadabs 
  
_exptl_special_details 
; 
 ? 
; 
  
_diffrn_ambient_temperature       296(2) 
_diffrn_radiation_wavelength      0.71073 
_diffrn_radiation_type            MoK\a 
_diffrn_radiation_source          'fine-focus sealed tube' 
_diffrn_radiation_monochromator   graphite 
_diffrn_measurement_device_type   'Bruker APEX-II CCD' 
_diffrn_measurement_method        '\f and \w scans' 
_diffrn_detector_area_resol_mean  ? 
_diffrn_reflns_number             19245 
_diffrn_reflns_av_R_equivalents   0.0372 
_diffrn_reflns_av_sigmaI/netI     0.0461 
_diffrn_reflns_limit_h_min        -32 
_diffrn_reflns_limit_h_max        34 
_diffrn_reflns_limit_k_min        -11 
_diffrn_reflns_limit_k_max        12 
_diffrn_reflns_limit_l_min        -32 
_diffrn_reflns_limit_l_max        33 
_diffrn_reflns_theta_min          1.69 
_diffrn_reflns_theta_max          25.05 
_reflns_number_total              6704 
_reflns_number_gt                 3437 
_reflns_threshold_expression      >2sigma(I) 
  
_computing_data_collection        'Bruker APEX2' 
_computing_cell_refinement        'Bruker SAINT' 
_computing_data_reduction         'Bruker SAINT' 
_computing_structure_solution     'SHELXS-97 (Sheldrick, 2008)' 
_computing_structure_refinement   'SHELXL-97 (Sheldrick, 2008)' 
_computing_molecular_graphics     'Bruker SHELXTL' 
_computing_publication_material   'Bruker SHELXTL' 
  
_refine_special_details 
; 
 Refinement of F^2^ against ALL reflections.  The weighted R-factor wR and 
 goodness of fit S are based on F^2^, conventional R-factors R are based 
 on F, with F set to zero for negative F^2^. The threshold expression of 
 F^2^ > 2sigma(F^2^) is used only for calculating R-factors(gt) etc. and is 
 not relevant to the choice of reflections for refinement.  R-factors based 
 on F^2^ are statistically about twice as large as those based on F, and R- 
 factors based on ALL data will be even larger. 
; 
  
_refine_ls_structure_factor_coef  Fsqd 
_refine_ls_matrix_type            full 
_refine_ls_weighting_scheme       calc 
_refine_ls_weighting_details 
 'calc w=1/[\s^2^(Fo^2^)+(0.1038P)^2^+2.7424P] where P=(Fo^2^+2Fc^2^)/3' 
_atom_sites_solution_primary      direct 
_atom_sites_solution_secondary    difmap 
_atom_sites_solution_hydrogens    geom 
_refine_ls_hydrogen_treatment     mixed 
_refine_ls_extinction_method      SHELXL 
_refine_ls_extinction_coef        0.00045(18) 
_refine_ls_extinction_expression 
 'Fc^*^=kFc[1+0.001xFc^2^\l^3^/sin(2\q)]^-1/4^' 
_refine_ls_number_reflns          6704 
_refine_ls_number_parameters      458 
_refine_ls_number_restraints      1 
_refine_ls_R_factor_all           0.1220 
_refine_ls_R_factor_gt            0.0632 
_refine_ls_wR_factor_ref          0.2164 
_refine_ls_wR_factor_gt           0.1753 
_refine_ls_goodness_of_fit_ref    1.032 
_refine_ls_restrained_S_all       1.033 
_refine_ls_shift/su_max           0.000 
_refine_ls_shift/su_mean          0.000 
  
loop_ 
 _atom_site_label 
 _atom_site_type_symbol 
 _atom_site_fract_x 
 _atom_site_fract_y 
 _atom_site_fract_z 
 _atom_site_U_iso_or_equiv 
 _atom_site_adp_type 
 _atom_site_occupancy 
 _atom_site_symmetry_multiplicity 
 _atom_site_calc_flag 
 _atom_site_refinement_flags 
 _atom_site_disorder_assembly 
 _atom_site_disorder_group 
C1 C 0.21083(12) -0.0034(3) 0.37126(11) 0.0608(8) Uani 1 1 d . . . 
C2 C 0.22640(14) 0.1262(4) 0.36674(13) 0.0740(10) Uani 1 1 d . . . 
H2 H 0.2035 0.1848 0.3438 0.089 Uiso 1 1 calc R . . 
C3 C 0.27443(16) 0.1684(5) 0.39529(15) 0.0894(12) Uani 1 1 d . . . 
H3 H 0.2836 0.2545 0.3915 0.107 Uiso 1 1 calc R . . 
C4 C 0.30944(16) 0.0818(5) 0.42994(16) 0.0978(13) Uani 1 1 d . . . 
H4 H 0.3420 0.1103 0.4492 0.117 Uiso 1 1 calc R . . 
C5 C 0.29612(15) -0.0436(5) 0.43565(14) 0.0855(11) Uani 1 1 d . . . 
H5 H 0.3198 -0.1006 0.4586 0.103 Uiso 1 1 calc R . . 
C6 C 0.24686(13) -0.0893(4) 0.40727(12) 0.0702(9) Uani 1 1 d . . . 
C7 C 0.23255(16) -0.2170(4) 0.41480(14) 0.0817(11) Uani 1 1 d . . . 
H7 H 0.2562 -0.2739 0.4378 0.098 Uiso 1 1 calc R . . 
C8 C 0.18471(15) -0.2589(4) 0.38904(13) 0.0744(10) Uani 1 1 d . . . 
C9 C 0.14837(13) -0.1720(3) 0.35327(12) 0.0642(9) Uani 1 1 d . . . 
C10 C 0.16100(12) -0.0490(3) 0.34292(11) 0.0556(8) Uani 1 1 d . . . 
C11 C 0.12117(12) 0.0386(3) 0.30308(11) 0.0601(8) Uani 1 1 d . . . 
H11A H 0.0893 -0.0065 0.2918 0.072 Uiso 1 1 calc R . . 
H11B H 0.1186 0.1193 0.3205 0.072 Uiso 1 1 calc R . . 
C12 C 0.12965(11) 0.0761(3) 0.25477(11) 0.0535(7) Uani 1 1 d . . . 
C13 C 0.12688(10) -0.0200(3) 0.21605(11) 0.0512(7) Uani 1 1 d . . . 
C14 C 0.11686(11) -0.1547(3) 0.22176(11) 0.0602(8) Uani 1 1 d . . . 
H14 H 0.1116 -0.1806 0.2510 0.072 Uiso 1 1 calc R . . 
C15 C 0.11469(12) -0.2476(3) 0.18551(12) 0.0664(9) Uani 1 1 d . . . 
H15 H 0.1080 -0.3354 0.1901 0.080 Uiso 1 1 calc R . . 
C16 C 0.12261(12) -0.2101(4) 0.14163(12) 0.0677(9) Uani 1 1 d . . . 
H16 H 0.1221 -0.2735 0.1174 0.081 Uiso 1 1 calc R . . 
C17 C 0.13102(11) -0.0811(3) 0.13413(11) 0.0621(8) Uani 1 1 d . . . 
H17 H 0.1355 -0.0576 0.1043 0.075 Uiso 1 1 calc R . . 
C18 C 0.13310(10) 0.0188(3) 0.17060(10) 0.0519(7) Uani 1 1 d . . . 
C19 C 0.14296(10) 0.1535(3) 0.16291(11) 0.0529(7) Uani 1 1 d . . . 
C20 C 0.14888(11) 0.2405(3) 0.20210(11) 0.0581(8) Uani 1 1 d . . . 
C21 C 0.13912(11) 0.2044(3) 0.24599(11) 0.0593(8) Uani 1 1 d . . . 
C22 C 0.14848(11) 0.2003(3) 0.11369(11) 0.0632(9) Uani 1 1 d . . . 
H22A H 0.1722 0.1437 0.1076 0.076 Uiso 1 1 calc R . . 
H22B H 0.1619 0.2893 0.1194 0.076 Uiso 1 1 calc R . . 
C23 C 0.09909(11) 0.1994(3) 0.06471(11) 0.0565(8) Uani 1 1 d . . . 
C24 C 0.09277(12) 0.1145(3) 0.02408(12) 0.0603(8) Uani 1 1 d . . . 
C25 C 0.04601(12) 0.1022(3) -0.01985(12) 0.0600(8) Uani 1 1 d . . . 
C26 C 0.00677(12) 0.1759(4) -0.02247(12) 0.0683(9) Uani 1 1 d . . . 
H26 H -0.0240 0.1650 -0.0505 0.082 Uiso 1 1 calc R . . 
C27 C 0.01188(12) 0.2700(3) 0.01714(12) 0.0651(9) Uani 1 1 d . . . 
C28 C -0.02830(14) 0.3507(4) 0.01431(15) 0.0863(11) Uani 1 1 d . . . 
H28 H -0.0594 0.3395 -0.0132 0.104 Uiso 1 1 calc R . . 
C29 C -0.02258(16) 0.4440(4) 0.05077(17) 0.0981(13) Uani 1 1 d . . . 
H29 H -0.0497 0.4953 0.0483 0.118 Uiso 1 1 calc R . . 
C30 C 0.02390(16) 0.4637(4) 0.09216(16) 0.0899(12) Uani 1 1 d . . . 
H30 H 0.0279 0.5296 0.1167 0.108 Uiso 1 1 calc R . . 
C31 C 0.06330(14) 0.3860(4) 0.09644(13) 0.0749(10) Uani 1 1 d . . . 
H31 H 0.0941 0.4002 0.1240 0.090 Uiso 1 1 calc R . . 
C32 C 0.05869(12) 0.2847(3) 0.06019(12) 0.0623(8) Uani 1 1 d . . . 
C33 C 0.20164(19) -0.4754(4) 0.42628(18) 0.1139(15) Uani 1 1 d . . . 
H33A H 0.2177 -0.4416 0.4617 0.137 Uiso 1 1 calc R . . 
H33B H 0.2272 -0.4929 0.4136 0.137 Uiso 1 1 calc R . . 
C34 C 0.1745(2) -0.5970(5) 0.4257(2) 0.139(2) Uani 1 1 d . . . 
H34A H 0.1479 -0.5778 0.4362 0.209 Uiso 1 1 calc R . . 
H34B H 0.1969 -0.6598 0.4494 0.209 Uiso 1 1 calc R . . 
H34C H 0.1608 -0.6333 0.3910 0.209 Uiso 1 1 calc R . . 
C35 C 0.07083(16) -0.2262(4) 0.35714(16) 0.0930(12) Uani 1 1 d . . . 
H35A H 0.0873 -0.2816 0.3876 0.112 Uiso 1 1 calc R . . 
H35B H 0.0675 -0.1382 0.3691 0.112 Uiso 1 1 calc R . . 
C36 C 0.0224(2) -0.2788(7) 0.3260(2) 0.157(2) Uani 1 1 d . . . 
H36A H 0.0053 -0.2207 0.2971 0.235 Uiso 1 1 calc R . . 
H36B H 0.0036 -0.2865 0.3470 0.235 Uiso 1 1 calc R . . 
H36C H 0.0258 -0.3644 0.3131 0.235 Uiso 1 1 calc R . . 
C37 C 0.1031(3) 0.4047(5) 0.2621(2) 0.146(2) Uani 1 1 d D . . 
H37A H 0.0950 0.4217 0.2255 0.176 Uiso 1 1 calc R . . 
H37B H 0.1154 0.4860 0.2814 0.176 Uiso 1 1 calc R . . 
C38 C 0.0563(3) 0.3591(9) 0.2687(4) 0.294(6) Uani 1 1 d D . . 
H38A H 0.0519 0.2657 0.2624 0.440 Uiso 1 1 calc R . . 
H38B H 0.0277 0.4050 0.2442 0.440 Uiso 1 1 calc R . . 
H38C H 0.0599 0.3780 0.3036 0.440 Uiso 1 1 calc R . . 
C39 C 0.21649(16) 0.3924(4) 0.23118(19) 0.1121(16) Uani 1 1 d . . . 
H39A H 0.2263 0.3508 0.2651 0.135 Uiso 1 1 calc R . . 
H39B H 0.2356 0.3522 0.2138 0.135 Uiso 1 1 calc R . . 
C40 C 0.2272(2) 0.5267(6) 0.2379(3) 0.161(2) Uani 1 1 d . . . 
H40A H 0.2204 0.5665 0.2045 0.242 Uiso 1 1 calc R . . 
H40B H 0.2618 0.5388 0.2605 0.242 Uiso 1 1 calc R . . 
H40C H 0.2069 0.5676 0.2532 0.242 Uiso 1 1 calc R . . 
C41 C 0.15154(14) 0.0454(4) -0.01044(14) 0.0837(11) Uani 1 1 d . . . 
H41A H 0.1801 0.1043 0.0034 0.100 Uiso 1 1 calc R . . 
H41B H 0.1269 0.0845 -0.0421 0.100 Uiso 1 1 calc R . . 
C42 C 0.1670(2) -0.0829(5) -0.02229(19) 0.1263(18) Uani 1 1 d . . . 
H42A H 0.1888 -0.1249 0.0096 0.189 Uiso 1 1 calc R . . 
H42B H 0.1842 -0.0710 -0.0446 0.189 Uiso 1 1 calc R . . 
H42C H 0.1381 -0.1373 -0.0396 0.189 Uiso 1 1 calc R . . 
C43 C -0.00204(13) -0.0130(4) -0.09903(12) 0.0749(10) Uani 1 1 d . . . 
H43A H -0.0142 0.0678 -0.1188 0.090 Uiso 1 1 calc R . . 
H43B H -0.0265 -0.0431 -0.0865 0.090 Uiso 1 1 calc R . . 
C44 C 0.00632(15) -0.1163(4) -0.13263(15) 0.0978(13) Uani 1 1 d . . . 
H44A H 0.0291 -0.0833 -0.1465 0.147 Uiso 1 1 calc R . . 
H44B H -0.0249 -0.1379 -0.1609 0.147 Uiso 1 1 calc R . . 
H44C H 0.0201 -0.1939 -0.1121 0.147 Uiso 1 1 calc R . . 
O1 O 0.16718(11) -0.3807(3) 0.39360(10) 0.0971(8) Uani 1 1 d . . . 
O2 O 0.10084(8) -0.2203(2) 0.32695(8) 0.0705(7) Uani 1 1 d . . . 
O3 O 0.14141(9) 0.3019(2) 0.28160(8) 0.0775(7) Uani 1 1 d . . . 
O4 O 0.16317(8) 0.3700(2) 0.20011(8) 0.0711(6) Uani 1 1 d . . . 
O5 O 0.13077(8) 0.0286(2) 0.02706(8) 0.0749(7) Uani 1 1 d . . . 
O6 O 0.04501(8) 0.0102(2) -0.05590(8) 0.0723(7) Uani 1 1 d . . . 
  
loop_ 
 _atom_site_aniso_label 
 _atom_site_aniso_U_11 
 _atom_site_aniso_U_22 
 _atom_site_aniso_U_33 
 _atom_site_aniso_U_23 
 _atom_site_aniso_U_13 
 _atom_site_aniso_U_12 
C1 0.065(2) 0.074(2) 0.0488(17) -0.0001(16) 0.0290(17) 0.0046(18) 
C2 0.079(3) 0.082(3) 0.061(2) 0.0006(18) 0.0280(19) -0.007(2) 
C3 0.087(3) 0.101(3) 0.078(2) -0.006(2) 0.031(2) -0.019(3) 
C4 0.075(3) 0.132(4) 0.082(3) -0.007(3) 0.028(2) -0.016(3) 
C5 0.071(3) 0.114(4) 0.069(2) -0.001(2) 0.026(2) 0.011(2) 
C6 0.068(2) 0.087(3) 0.059(2) 0.0037(19) 0.0301(19) 0.010(2) 
C7 0.083(3) 0.083(3) 0.071(2) 0.015(2) 0.025(2) 0.022(2) 
C8 0.091(3) 0.065(2) 0.069(2) 0.0133(19) 0.035(2) 0.007(2) 
C9 0.068(2) 0.073(2) 0.0549(18) 0.0044(17) 0.0277(18) 0.0061(19) 
C10 0.066(2) 0.059(2) 0.0506(17) 0.0041(15) 0.0322(16) 0.0048(16) 
C11 0.067(2) 0.060(2) 0.0615(18) 0.0019(15) 0.0337(16) 0.0039(16) 
C12 0.0505(18) 0.058(2) 0.0507(17) 0.0034(15) 0.0193(14) 0.0041(15) 
C13 0.0439(17) 0.0562(19) 0.0490(16) 0.0025(14) 0.0145(14) 0.0012(14) 
C14 0.064(2) 0.063(2) 0.0519(17) 0.0029(16) 0.0220(16) -0.0039(16) 
C15 0.070(2) 0.062(2) 0.0598(19) 0.0012(17) 0.0181(17) -0.0036(17) 
C16 0.075(2) 0.068(2) 0.0558(19) -0.0058(17) 0.0224(17) 0.0053(18) 
C17 0.059(2) 0.074(2) 0.0503(18) 0.0068(17) 0.0189(15) 0.0056(17) 
C18 0.0441(17) 0.061(2) 0.0469(16) 0.0029(14) 0.0145(14) 0.0021(14) 
C19 0.0422(17) 0.063(2) 0.0484(16) 0.0050(15) 0.0134(13) -0.0041(14) 
C20 0.0533(19) 0.058(2) 0.0534(18) 0.0081(16) 0.0117(15) -0.0020(15) 
C21 0.062(2) 0.060(2) 0.0510(17) 0.0025(16) 0.0183(15) 0.0063(16) 
C22 0.0562(19) 0.075(2) 0.0535(17) 0.0065(16) 0.0175(16) -0.0108(17) 
C23 0.0537(19) 0.064(2) 0.0484(17) 0.0090(15) 0.0171(15) -0.0064(16) 
C24 0.0506(19) 0.075(2) 0.0558(19) 0.0115(16) 0.0222(16) 0.0023(16) 
C25 0.055(2) 0.071(2) 0.0526(18) 0.0007(16) 0.0200(16) -0.0062(17) 
C26 0.053(2) 0.082(2) 0.0597(19) 0.0075(18) 0.0126(16) -0.0068(18) 
C27 0.059(2) 0.069(2) 0.0587(19) 0.0063(17) 0.0162(17) 0.0010(17) 
C28 0.070(3) 0.098(3) 0.079(2) 0.003(2) 0.019(2) 0.018(2) 
C29 0.090(3) 0.097(3) 0.098(3) -0.005(3) 0.028(3) 0.026(2) 
C30 0.094(3) 0.078(3) 0.083(3) -0.001(2) 0.021(2) 0.016(2) 
C31 0.079(3) 0.071(2) 0.063(2) 0.0014(18) 0.0173(19) 0.003(2) 
C32 0.065(2) 0.059(2) 0.0580(19) 0.0079(16) 0.0194(17) -0.0016(17) 
C33 0.143(4) 0.087(3) 0.107(3) 0.039(3) 0.047(3) 0.024(3) 
C34 0.204(6) 0.082(3) 0.129(4) 0.029(3) 0.066(4) 0.007(4) 
C35 0.099(3) 0.108(3) 0.094(3) -0.009(2) 0.061(3) -0.007(2) 
C36 0.116(4) 0.221(7) 0.162(5) -0.068(5) 0.086(4) -0.067(4) 
C37 0.208(7) 0.119(4) 0.135(4) 0.047(3) 0.093(5) 0.082(5) 
C38 0.249(11) 0.339(14) 0.310(13) 0.074(10) 0.132(10) 0.164(10) 
C39 0.087(3) 0.082(3) 0.131(4) 0.004(3) 0.008(3) -0.029(2) 
C40 0.104(4) 0.118(5) 0.210(6) 0.002(4) 0.012(4) -0.028(3) 
C41 0.069(2) 0.114(3) 0.072(2) 0.004(2) 0.033(2) -0.010(2) 
C42 0.177(5) 0.115(4) 0.130(4) -0.007(3) 0.108(4) 0.018(4) 
C43 0.064(2) 0.086(3) 0.065(2) -0.0041(19) 0.0171(18) -0.0164(19) 
C44 0.097(3) 0.104(3) 0.087(3) -0.028(2) 0.031(2) -0.020(2) 
O1 0.111(2) 0.0769(19) 0.0949(18) 0.0256(15) 0.0332(16) 0.0060(16) 
O2 0.0758(16) 0.0758(16) 0.0663(13) 0.0023(11) 0.0354(13) -0.0068(12) 
O3 0.1069(19) 0.0562(14) 0.0694(14) 0.0013(12) 0.0361(14) 0.0117(13) 
O4 0.0727(15) 0.0625(15) 0.0636(13) 0.0056(11) 0.0132(12) -0.0159(11) 
O5 0.0668(15) 0.1067(19) 0.0529(12) 0.0124(12) 0.0262(11) 0.0135(13) 
O6 0.0586(14) 0.0895(17) 0.0609(13) -0.0073(12) 0.0162(11) -0.0062(12) 
  
_geom_special_details 
; 
 All esds (except the esd in the dihedral angle between two l.s. planes) 
 are estimated using the full covariance matrix.  The cell esds are taken 
 into account individually in the estimation of esds in distances, angles 
 and torsion angles; correlations between esds in cell parameters are only 
 used when they are defined by crystal symmetry.  An approximate (isotropic) 
 treatment of cell esds is used for estimating esds involving l.s. planes. 
; 
  
loop_ 
 _geom_bond_atom_site_label_1 
 _geom_bond_atom_site_label_2 
 _geom_bond_distance 
 _geom_bond_site_symmetry_2 
 _geom_bond_publ_flag 
C1 C2 1.412(5) . ? 
C1 C6 1.421(4) . ? 
C1 C10 1.426(4) . ? 
C2 C3 1.374(5) . ? 
C2 H2 0.9300 . ? 
C3 C4 1.397(6) . ? 
C3 H3 0.9300 . ? 
C4 C5 1.357(6) . ? 
C4 H4 0.9300 . ? 
C5 C6 1.413(5) . ? 
C5 H5 0.9300 . ? 
C6 C7 1.401(5) . ? 
C7 C8 1.359(5) . ? 
C7 H7 0.9300 . ? 
C8 O1 1.361(4) . ? 
C8 C9 1.429(5) . ? 
C9 C10 1.363(4) . ? 
C9 O2 1.375(4) . ? 
C10 C11 1.527(4) . ? 
C11 C12 1.522(4) . ? 
C11 H11A 0.9700 . ? 
C11 H11B 0.9700 . ? 
C12 C21 1.371(4) . ? 
C12 C13 1.435(4) . ? 
C13 C14 1.417(4) . ? 
C13 C18 1.415(4) . ? 
C14 C15 1.366(4) . ? 
C14 H14 0.9300 . ? 
C15 C16 1.395(4) . ? 
C15 H15 0.9300 . ? 
C16 C17 1.361(4) . ? 
C16 H16 0.9300 . ? 
C17 C18 1.421(4) . ? 
C17 H17 0.9300 . ? 
C18 C19 1.428(4) . ? 
C19 C20 1.362(4) . ? 
C19 C22 1.528(4) . ? 
C20 O4 1.384(4) . ? 
C20 C21 1.420(4) . ? 
C21 O3 1.385(4) . ? 
C22 C23 1.536(4) . ? 
C22 H22A 0.9700 . ? 
C22 H22B 0.9700 . ? 
C23 C24 1.378(4) . ? 
C23 C32 1.430(4) . ? 
C24 O5 1.390(4) . ? 
C24 C25 1.426(4) . ? 
C25 C26 1.349(4) . ? 
C25 O6 1.366(4) . ? 
C26 C27 1.423(5) . ? 
C26 H26 0.9300 . ? 
C27 C28 1.410(5) . ? 
C27 C32 1.418(4) . ? 
C28 C29 1.350(5) . ? 
C28 H28 0.9300 . ? 
C29 C30 1.398(5) . ? 
C29 H29 0.9300 . ? 
C30 C31 1.363(5) . ? 
C30 H30 0.9300 . ? 
C31 C32 1.411(4) . ? 
C31 H31 0.9300 . ? 
C33 O1 1.422(5) . ? 
C33 C34 1.463(6) . ? 
C33 H33A 0.9700 . ? 
C33 H33B 0.9700 . ? 
C34 H34A 0.9600 . ? 
C34 H34B 0.9600 . ? 
C34 H34C 0.9600 . ? 
C35 C36 1.432(6) . ? 
C35 O2 1.451(4) . ? 
C35 H35A 0.9700 . ? 
C35 H35B 0.9700 . ? 
C36 H36A 0.9600 . ? 
C36 H36B 0.9600 . ? 
C36 H36C 0.9600 . ? 
C37 O3 1.465(5) . ? 
C37 C38 1.530(2) . ? 
C37 H37A 0.9700 . ? 
C37 H37B 0.9700 . ? 
C38 H38A 0.9600 . ? 
C38 H38B 0.9600 . ? 
C38 H38C 0.9600 . ? 
C39 C40 1.390(6) . ? 
C39 O4 1.465(4) . ? 
C39 H39A 0.9700 . ? 
C39 H39B 0.9700 . ? 
C40 H40A 0.9600 . ? 
C40 H40B 0.9600 . ? 
C40 H40C 0.9600 . ? 
C41 O5 1.424(4) . ? 
C41 C42 1.458(5) . ? 
C41 H41A 0.9700 . ? 
C41 H41B 0.9700 . ? 
C42 H42A 0.9600 . ? 
C42 H42B 0.9600 . ? 
C42 H42C 0.9600 . ? 
C43 O6 1.435(4) . ? 
C43 C44 1.493(5) . ? 
C43 H43A 0.9700 . ? 
C43 H43B 0.9700 . ? 
C44 H44A 0.9600 . ? 
C44 H44B 0.9600 . ? 
C44 H44C 0.9600 . ? 
  
loop_ 
 _geom_angle_atom_site_label_1 
 _geom_angle_atom_site_label_2 
 _geom_angle_atom_site_label_3 
 _geom_angle 
 _geom_angle_site_symmetry_1 
 _geom_angle_site_symmetry_3 
 _geom_angle_publ_flag 
C2 C1 C6 117.2(3) . . ? 
C2 C1 C10 123.1(3) . . ? 
C6 C1 C10 119.6(3) . . ? 
C3 C2 C1 121.9(4) . . ? 
C3 C2 H2 119.0 . . ? 
C1 C2 H2 119.0 . . ? 
C2 C3 C4 119.9(4) . . ? 
C2 C3 H3 120.1 . . ? 
C4 C3 H3 120.1 . . ? 
C5 C4 C3 120.2(4) . . ? 
C5 C4 H4 119.9 . . ? 
C3 C4 H4 119.9 . . ? 
C4 C5 C6 121.2(4) . . ? 
C4 C5 H5 119.4 . . ? 
C6 C5 H5 119.4 . . ? 
C7 C6 C5 121.2(4) . . ? 
C7 C6 C1 119.2(3) . . ? 
C5 C6 C1 119.6(4) . . ? 
C8 C7 C6 121.1(3) . . ? 
C8 C7 H7 119.4 . . ? 
C6 C7 H7 119.4 . . ? 
C7 C8 O1 125.6(3) . . ? 
C7 C8 C9 119.6(4) . . ? 
O1 C8 C9 114.9(3) . . ? 
C10 C9 O2 121.0(3) . . ? 
C10 C9 C8 121.4(3) . . ? 
O2 C9 C8 117.4(3) . . ? 
C9 C10 C1 118.9(3) . . ? 
C9 C10 C11 119.5(3) . . ? 
C1 C10 C11 121.6(3) . . ? 
C12 C11 C10 116.1(2) . . ? 
C12 C11 H11A 108.3 . . ? 
C10 C11 H11A 108.3 . . ? 
C12 C11 H11B 108.3 . . ? 
C10 C11 H11B 108.3 . . ? 
H11A C11 H11B 107.4 . . ? 
C21 C12 C13 117.3(3) . . ? 
C21 C12 C11 121.0(3) . . ? 
C13 C12 C11 121.7(3) . . ? 
C14 C13 C18 118.5(3) . . ? 
C14 C13 C12 121.1(3) . . ? 
C18 C13 C12 120.3(3) . . ? 
C15 C14 C13 121.8(3) . . ? 
C15 C14 H14 119.1 . . ? 
C13 C14 H14 119.1 . . ? 
C14 C15 C16 119.7(3) . . ? 
C14 C15 H15 120.2 . . ? 
C16 C15 H15 120.2 . . ? 
C17 C16 C15 120.2(3) . . ? 
C17 C16 H16 119.9 . . ? 
C15 C16 H16 119.9 . . ? 
C16 C17 C18 121.9(3) . . ? 
C16 C17 H17 119.1 . . ? 
C18 C17 H17 119.1 . . ? 
C13 C18 C17 117.8(3) . . ? 
C13 C18 C19 120.6(3) . . ? 
C17 C18 C19 121.5(3) . . ? 
C20 C19 C18 117.5(3) . . ? 
C20 C19 C22 120.1(3) . . ? 
C18 C19 C22 122.3(3) . . ? 
C19 C20 O4 121.3(3) . . ? 
C19 C20 C21 121.9(3) . . ? 
O4 C20 C21 116.8(3) . . ? 
C12 C21 O3 119.9(3) . . ? 
C12 C21 C20 121.8(3) . . ? 
O3 C21 C20 118.3(3) . . ? 
C19 C22 C23 113.3(2) . . ? 
C19 C22 H22A 108.9 . . ? 
C23 C22 H22A 108.9 . . ? 
C19 C22 H22B 108.9 . . ? 
C23 C22 H22B 108.9 . . ? 
H22A C22 H22B 107.7 . . ? 
C24 C23 C32 118.5(3) . . ? 
C24 C23 C22 120.1(3) . . ? 
C32 C23 C22 121.4(3) . . ? 
C23 C24 O5 120.5(3) . . ? 
C23 C24 C25 121.6(3) . . ? 
O5 C24 C25 117.6(3) . . ? 
C26 C25 O6 125.3(3) . . ? 
C26 C25 C24 119.9(3) . . ? 
O6 C25 C24 114.8(3) . . ? 
C25 C26 C27 120.8(3) . . ? 
C25 C26 H26 119.6 . . ? 
C27 C26 H26 119.6 . . ? 
C28 C27 C32 119.0(3) . . ? 
C28 C27 C26 121.6(3) . . ? 
C32 C27 C26 119.4(3) . . ? 
C29 C28 C27 121.3(4) . . ? 
C29 C28 H28 119.3 . . ? 
C27 C28 H28 119.3 . . ? 
C28 C29 C30 120.4(4) . . ? 
C28 C29 H29 119.8 . . ? 
C30 C29 H29 119.8 . . ? 
C31 C30 C29 119.8(4) . . ? 
C31 C30 H30 120.1 . . ? 
C29 C30 H30 120.1 . . ? 
C30 C31 C32 121.9(3) . . ? 
C30 C31 H31 119.1 . . ? 
C32 C31 H31 119.1 . . ? 
C31 C32 C27 117.6(3) . . ? 
C31 C32 C23 122.9(3) . . ? 
C27 C32 C23 119.5(3) . . ? 
O1 C33 C34 108.5(4) . . ? 
O1 C33 H33A 110.0 . . ? 
C34 C33 H33A 110.0 . . ? 
O1 C33 H33B 110.0 . . ? 
C34 C33 H33B 110.0 . . ? 
H33A C33 H33B 108.4 . . ? 
C33 C34 H34A 109.5 . . ? 
C33 C34 H34B 109.5 . . ? 
H34A C34 H34B 109.5 . . ? 
C33 C34 H34C 109.5 . . ? 
H34A C34 H34C 109.5 . . ? 
H34B C34 H34C 109.5 . . ? 
C36 C35 O2 110.4(3) . . ? 
C36 C35 H35A 109.6 . . ? 
O2 C35 H35A 109.6 . . ? 
C36 C35 H35B 109.6 . . ? 
O2 C35 H35B 109.6 . . ? 
H35A C35 H35B 108.1 . . ? 
C35 C36 H36A 109.5 . . ? 
C35 C36 H36B 109.5 . . ? 
H36A C36 H36B 109.5 . . ? 
C35 C36 H36C 109.5 . . ? 
H36A C36 H36C 109.5 . . ? 
H36B C36 H36C 109.5 . . ? 
O3 C37 C38 109.4(5) . . ? 
O3 C37 H37A 109.8 . . ? 
C38 C37 H37A 109.8 . . ? 
O3 C37 H37B 109.8 . . ? 
C38 C37 H37B 109.8 . . ? 
H37A C37 H37B 108.2 . . ? 
C37 C38 H38A 109.5 . . ? 
C37 C38 H38B 109.5 . . ? 
H38A C38 H38B 109.5 . . ? 
C37 C38 H38C 109.5 . . ? 
H38A C38 H38C 109.5 . . ? 
H38B C38 H38C 109.5 . . ? 
C40 C39 O4 111.1(4) . . ? 
C40 C39 H39A 109.4 . . ? 
O4 C39 H39A 109.4 . . ? 
C40 C39 H39B 109.4 . . ? 
O4 C39 H39B 109.4 . . ? 
H39A C39 H39B 108.0 . . ? 
C39 C40 H40A 109.5 . . ? 
C39 C40 H40B 109.5 . . ? 
H40A C40 H40B 109.5 . . ? 
C39 C40 H40C 109.5 . . ? 
H40A C40 H40C 109.5 . . ? 
H40B C40 H40C 109.5 . . ? 
O5 C41 C42 109.2(3) . . ? 
O5 C41 H41A 109.8 . . ? 
C42 C41 H41A 109.8 . . ? 
O5 C41 H41B 109.8 . . ? 
C42 C41 H41B 109.8 . . ? 
H41A C41 H41B 108.3 . . ? 
C41 C42 H42A 109.5 . . ? 
C41 C42 H42B 109.5 . . ? 
H42A C42 H42B 109.5 . . ? 
C41 C42 H42C 109.5 . . ? 
H42A C42 H42C 109.5 . . ? 
H42B C42 H42C 109.5 . . ? 
O6 C43 C44 107.2(3) . . ? 
O6 C43 H43A 110.3 . . ? 
C44 C43 H43A 110.3 . . ? 
O6 C43 H43B 110.3 . . ? 
C44 C43 H43B 110.3 . . ? 
H43A C43 H43B 108.5 . . ? 
C43 C44 H44A 109.5 . . ? 
C43 C44 H44B 109.5 . . ? 
H44A C44 H44B 109.5 . . ? 
C43 C44 H44C 109.5 . . ? 
H44A C44 H44C 109.5 . . ? 
H44B C44 H44C 109.5 . . ? 
C8 O1 C33 118.2(3) . . ? 
C9 O2 C35 115.3(3) . . ? 
C21 O3 C37 115.7(3) . . ? 
C20 O4 C39 113.0(3) . . ? 
C24 O5 C41 117.2(3) . . ? 
C25 O6 C43 117.2(3) . . ? 
  
loop_ 
 _geom_torsion_atom_site_label_1 
 _geom_torsion_atom_site_label_2 
 _geom_torsion_atom_site_label_3 
 _geom_torsion_atom_site_label_4 
 _geom_torsion 
 _geom_torsion_site_symmetry_1 
 _geom_torsion_site_symmetry_2 
 _geom_torsion_site_symmetry_3 
 _geom_torsion_site_symmetry_4 
 _geom_torsion_publ_flag 
C6 C1 C2 C3 0.8(5) . . . . ? 
C10 C1 C2 C3 178.7(3) . . . . ? 
C1 C2 C3 C4 0.1(5) . . . . ? 
C2 C3 C4 C5 -0.3(6) . . . . ? 
C3 C4 C5 C6 -0.5(6) . . . . ? 
C4 C5 C6 C7 -177.2(4) . . . . ? 
C4 C5 C6 C1 1.4(5) . . . . ? 
C2 C1 C6 C7 177.2(3) . . . . ? 
C10 C1 C6 C7 -0.8(4) . . . . ? 
C2 C1 C6 C5 -1.5(4) . . . . ? 
C10 C1 C6 C5 -179.5(3) . . . . ? 
C5 C6 C7 C8 177.4(3) . . . . ? 
C1 C6 C7 C8 -1.3(5) . . . . ? 
C6 C7 C8 O1 179.9(3) . . . . ? 
C6 C7 C8 C9 0.6(5) . . . . ? 
C7 C8 C9 C10 2.4(5) . . . . ? 
O1 C8 C9 C10 -177.0(3) . . . . ? 
C7 C8 C9 O2 178.1(3) . . . . ? 
O1 C8 C9 O2 -1.4(4) . . . . ? 
O2 C9 C10 C1 -179.9(3) . . . . ? 
C8 C9 C10 C1 -4.4(4) . . . . ? 
O2 C9 C10 C11 2.5(4) . . . . ? 
C8 C9 C10 C11 178.1(3) . . . . ? 
C2 C1 C10 C9 -174.2(3) . . . . ? 
C6 C1 C10 C9 3.6(4) . . . . ? 
C2 C1 C10 C11 3.2(4) . . . . ? 
C6 C1 C10 C11 -178.9(3) . . . . ? 
C9 C10 C11 C12 -117.3(3) . . . . ? 
C1 C10 C11 C12 65.3(4) . . . . ? 
C10 C11 C12 C21 -113.2(3) . . . . ? 
C10 C11 C12 C13 68.4(4) . . . . ? 
C21 C12 C13 C14 -179.5(3) . . . . ? 
C11 C12 C13 C14 -1.0(4) . . . . ? 
C21 C12 C13 C18 -0.8(4) . . . . ? 
C11 C12 C13 C18 177.6(3) . . . . ? 
C18 C13 C14 C15 2.1(4) . . . . ? 
C12 C13 C14 C15 -179.2(3) . . . . ? 
C13 C14 C15 C16 0.2(5) . . . . ? 
C14 C15 C16 C17 -1.9(5) . . . . ? 
C15 C16 C17 C18 1.3(5) . . . . ? 
C14 C13 C18 C17 -2.6(4) . . . . ? 
C12 C13 C18 C17 178.7(3) . . . . ? 
C14 C13 C18 C19 179.6(3) . . . . ? 
C12 C13 C18 C19 0.9(4) . . . . ? 
C16 C17 C18 C13 0.9(4) . . . . ? 
C16 C17 C18 C19 178.7(3) . . . . ? 
C13 C18 C19 C20 3.7(4) . . . . ? 
C17 C18 C19 C20 -174.0(3) . . . . ? 
C13 C18 C19 C22 -178.2(3) . . . . ? 
C17 C18 C19 C22 4.1(4) . . . . ? 
C18 C19 C20 O4 173.8(3) . . . . ? 
C22 C19 C20 O4 -4.3(4) . . . . ? 
C18 C19 C20 C21 -8.4(4) . . . . ? 
C22 C19 C20 C21 173.5(3) . . . . ? 
C13 C12 C21 O3 179.0(3) . . . . ? 
C11 C12 C21 O3 0.5(4) . . . . ? 
C13 C12 C21 C20 -3.8(4) . . . . ? 
C11 C12 C21 C20 177.7(3) . . . . ? 
C19 C20 C21 C12 8.8(5) . . . . ? 
O4 C20 C21 C12 -173.3(3) . . . . ? 
C19 C20 C21 O3 -173.9(3) . . . . ? 
O4 C20 C21 O3 4.0(4) . . . . ? 
C20 C19 C22 C23 -111.3(3) . . . . ? 
C18 C19 C22 C23 70.7(4) . . . . ? 
C19 C22 C23 C24 -114.3(3) . . . . ? 
C19 C22 C23 C32 65.1(4) . . . . ? 
C32 C23 C24 O5 -179.2(3) . . . . ? 
C22 C23 C24 O5 0.2(4) . . . . ? 
C32 C23 C24 C25 -5.2(4) . . . . ? 
C22 C23 C24 C25 174.2(3) . . . . ? 
C23 C24 C25 C26 0.6(5) . . . . ? 
O5 C24 C25 C26 174.7(3) . . . . ? 
C23 C24 C25 O6 -177.5(3) . . . . ? 
O5 C24 C25 O6 -3.4(4) . . . . ? 
O6 C25 C26 C27 -179.6(3) . . . . ? 
C24 C25 C26 C27 2.5(5) . . . . ? 
C25 C26 C27 C28 178.1(3) . . . . ? 
C25 C26 C27 C32 -0.9(5) . . . . ? 
C32 C27 C28 C29 2.1(6) . . . . ? 
C26 C27 C28 C29 -176.9(4) . . . . ? 
C27 C28 C29 C30 0.8(6) . . . . ? 
C28 C29 C30 C31 -1.7(6) . . . . ? 
C29 C30 C31 C32 -0.2(6) . . . . ? 
C30 C31 C32 C27 3.0(5) . . . . ? 
C30 C31 C32 C23 -178.1(3) . . . . ? 
C28 C27 C32 C31 -3.9(5) . . . . ? 
C26 C27 C32 C31 175.1(3) . . . . ? 
C28 C27 C32 C23 177.2(3) . . . . ? 
C26 C27 C32 C23 -3.8(4) . . . . ? 
C24 C23 C32 C31 -172.1(3) . . . . ? 
C22 C23 C32 C31 8.5(4) . . . . ? 
C24 C23 C32 C27 6.7(4) . . . . ? 
C22 C23 C32 C27 -172.7(3) . . . . ? 
C7 C8 O1 C33 -2.7(6) . . . . ? 
C9 C8 O1 C33 176.6(3) . . . . ? 
C34 C33 O1 C8 179.3(4) . . . . ? 
C10 C9 O2 C35 -106.8(3) . . . . ? 
C8 C9 O2 C35 77.5(4) . . . . ? 
C36 C35 O2 C9 -179.5(4) . . . . ? 
C12 C21 O3 C37 -115.9(4) . . . . ? 
C20 C21 O3 C37 66.7(4) . . . . ? 
C38 C37 O3 C21 86.4(6) . . . . ? 
C19 C20 O4 C39 -99.5(4) . . . . ? 
C21 C20 O4 C39 82.6(4) . . . . ? 
C40 C39 O4 C20 -166.5(5) . . . . ? 
C23 C24 O5 C41 -117.2(3) . . . . ? 
C25 C24 O5 C41 68.7(4) . . . . ? 
C42 C41 O5 C24 -147.7(4) . . . . ? 
C26 C25 O6 C43 -2.3(4) . . . . ? 
C24 C25 O6 C43 175.7(3) . . . . ? 
C44 C43 O6 C25 180.0(3) . . . . ? 
  
_diffrn_measured_fraction_theta_max    0.996 
_diffrn_reflns_theta_full              25.05 
_diffrn_measured_fraction_theta_full   0.996 
_refine_diff_density_max    0.668 
_refine_diff_density_min   -0.435 
_refine_diff_density_rms    0.045 
