# Supplementary material for: Synthesis and Host–Guest Properties of Acyclic Pillar[n]naphthalenes
Source: Front Chem. 2019 Dec 3;7:828. doi: 10.3389/fchem.2019.00828 (PMC6901500; doi:10.3389/fchem.2019.00828)
Supplement: Supplementary file 2 [file Data_Sheet_2.ZIP › dimer.cif]

 
data_151021a_0m 
  
_audit_creation_method            SHELXL-97 
_chemical_name_systematic 
; 
 ? 
; 
_chemical_name_common             ? 
_chemical_melting_point           ? 
_chemical_formula_moiety          ? 
_chemical_formula_sum 
 'C29 H31 O4' 
_chemical_formula_weight          443.54 
  
loop_ 
 _atom_type_symbol 
 _atom_type_description 
 _atom_type_scat_dispersion_real 
 _atom_type_scat_dispersion_imag 
 _atom_type_scat_source 
 'C'  'C'   0.0033   0.0016 
 'International Tables Vol C Tables 4.2.6.8 and 6.1.1.4' 
 'H'  'H'   0.0000   0.0000 
 'International Tables Vol C Tables 4.2.6.8 and 6.1.1.4' 
 'O'  'O'   0.0106   0.0060 
 'International Tables Vol C Tables 4.2.6.8 and 6.1.1.4' 
  
_symmetry_cell_setting            Monoclinic 
_symmetry_space_group_name_H-M    P2(1)/n 
  
loop_ 
 _symmetry_equiv_pos_as_xyz 
 'x, y, z' 
 '-x+1/2, y+1/2, -z+1/2' 
 '-x, -y, -z' 
 'x-1/2, -y-1/2, z-1/2' 
  
_cell_length_a                    12.165(12) 
_cell_length_b                    15.587(16) 
_cell_length_c                    13.208(13) 
_cell_angle_alpha                 90.00 
_cell_angle_beta                  98.279(12) 
_cell_angle_gamma                 90.00 
_cell_volume                      2478(4) 
_cell_formula_units_Z             4 
_cell_measurement_temperature     296(2) 
_cell_measurement_reflns_used     2669 
_cell_measurement_theta_min       2.50 
_cell_measurement_theta_max       22.92 
  
_exptl_crystal_description        block 
_exptl_crystal_colour             colour-less 
_exptl_crystal_size_max           0.27 
_exptl_crystal_size_mid           0.13 
_exptl_crystal_size_min           0.10 
_exptl_crystal_density_meas       ? 
_exptl_crystal_density_diffrn     1.189 
_exptl_crystal_density_method     'not measured' 
_exptl_crystal_F_000              948 
_exptl_absorpt_coefficient_mu     0.078 
_exptl_absorpt_correction_type    multi-scan 
_exptl_absorpt_correction_T_min   0.9793 
_exptl_absorpt_correction_T_max   0.9922 
_exptl_absorpt_process_details    multi-scan 
  
_exptl_special_details 
; 
 ? 
; 
  
_diffrn_ambient_temperature       296(2) 
_diffrn_radiation_wavelength      0.71073 
_diffrn_radiation_type            MoK\a 
_diffrn_radiation_source          'fine-focus sealed tube' 
_diffrn_radiation_monochromator   graphite 
_diffrn_measurement_device_type   'Bruker APEX-II CCD' 
_diffrn_measurement_method        '\f and \w scans' 
_diffrn_detector_area_resol_mean  ? 
_diffrn_reflns_number             12298 
_diffrn_reflns_av_R_equivalents   0.0253 
_diffrn_reflns_av_sigmaI/netI     0.0291 
_diffrn_reflns_limit_h_min        -14 
_diffrn_reflns_limit_h_max        14 
_diffrn_reflns_limit_k_min        -18 
_diffrn_reflns_limit_k_max        15 
_diffrn_reflns_limit_l_min        -15 
_diffrn_reflns_limit_l_max        13 
_diffrn_reflns_theta_min          2.03 
_diffrn_reflns_theta_max          25.05 
_reflns_number_total              4385 
_reflns_number_gt                 2610 
_reflns_threshold_expression      >2sigma(I) 
  
_computing_data_collection        'Bruker APEX2' 
_computing_cell_refinement        'Bruker SAINT' 
_computing_data_reduction         'Bruker SAINT' 
_computing_structure_solution     'SHELXS-97 (Sheldrick, 2008)' 
_computing_structure_refinement   'SHELXL-97 (Sheldrick, 2008)' 
_computing_molecular_graphics     'Bruker SHELXTL' 
_computing_publication_material   'Bruker SHELXTL' 
  
_refine_special_details 
; 
 Refinement of F^2^ against ALL reflections.  The weighted R-factor wR and 
 goodness of fit S are based on F^2^, conventional R-factors R are based 
 on F, with F set to zero for negative F^2^. The threshold expression of 
 F^2^ > 2sigma(F^2^) is used only for calculating R-factors(gt) etc. and is 
 not relevant to the choice of reflections for refinement.  R-factors based 
 on F^2^ are statistically about twice as large as those based on F, and R- 
 factors based on ALL data will be even larger. 
; 
  
_refine_ls_structure_factor_coef  Fsqd 
_refine_ls_matrix_type            full 
_refine_ls_weighting_scheme       calc 
_refine_ls_weighting_details 
 'calc w=1/[\s^2^(Fo^2^)+(0.0879P)^2^+1.2175P] where P=(Fo^2^+2Fc^2^)/3' 
_atom_sites_solution_primary      direct 
_atom_sites_solution_secondary    difmap 
_atom_sites_solution_hydrogens    geom 
_refine_ls_hydrogen_treatment     constr 
_refine_ls_extinction_method      SHELXL 
_refine_ls_extinction_coef        0.0050(12) 
_refine_ls_extinction_expression 
 'Fc^*^=kFc[1+0.001xFc^2^\l^3^/sin(2\q)]^-1/4^' 
_refine_ls_number_reflns          4385 
_refine_ls_number_parameters      303 
_refine_ls_number_restraints      0 
_refine_ls_R_factor_all           0.1027 
_refine_ls_R_factor_gt            0.0643 
_refine_ls_wR_factor_ref          0.2132 
_refine_ls_wR_factor_gt           0.1803 
_refine_ls_goodness_of_fit_ref    1.055 
_refine_ls_restrained_S_all       1.055 
_refine_ls_shift/su_max           0.000 
_refine_ls_shift/su_mean          0.000 
  
loop_ 
 _atom_site_label 
 _atom_site_type_symbol 
 _atom_site_fract_x 
 _atom_site_fract_y 
 _atom_site_fract_z 
 _atom_site_U_iso_or_equiv 
 _atom_site_adp_type 
 _atom_site_occupancy 
 _atom_site_symmetry_multiplicity 
 _atom_site_calc_flag 
 _atom_site_refinement_flags 
 _atom_site_disorder_assembly 
 _atom_site_disorder_group 
C1 C 0.8217(2) 0.88706(19) 0.8586(2) 0.0618(8) Uani 1 1 d . . . 
C2 C 0.9323(3) 0.8697(2) 0.8647(2) 0.0711(9) Uani 1 1 d . . . 
C3 C 1.0050(3) 0.8725(2) 0.9597(3) 0.0721(9) Uani 1 1 d . . . 
C4 C 0.9652(3) 0.8968(2) 1.0449(2) 0.0762(9) Uani 1 1 d . . . 
H4 H 1.0132 0.9015 1.1061 0.091 Uiso 1 1 calc R . . 
C5 C 0.8523(3) 0.9152(2) 1.0427(2) 0.0710(9) Uani 1 1 d . . . 
C6 C 0.8101(3) 0.9395(3) 1.1322(3) 0.0965(12) Uani 1 1 d . . . 
H6 H 0.8588 0.9476 1.1925 0.116 Uiso 1 1 calc R . . 
C7 C 0.7001(4) 0.9511(3) 1.1323(3) 0.1055(14) Uani 1 1 d . . . 
H7 H 0.6737 0.9676 1.1921 0.127 Uiso 1 1 calc R . . 
C8 C 0.6268(3) 0.9385(3) 1.0433(3) 0.0910(11) Uani 1 1 d . . . 
H8 H 0.5509 0.9441 1.0445 0.109 Uiso 1 1 calc R . . 
C9 C 0.6642(3) 0.9180(2) 0.9543(2) 0.0734(9) Uani 1 1 d . . . 
H9 H 0.6135 0.9109 0.8951 0.088 Uiso 1 1 calc R . . 
C10 C 0.7783(2) 0.90727(18) 0.9502(2) 0.0620(8) Uani 1 1 d . . . 
C11 C 0.7463(2) 0.8793(2) 0.7571(2) 0.0655(8) Uani 1 1 d . . . 
H11A H 0.7908 0.8586 0.7070 0.079 Uiso 1 1 calc R . . 
H11B H 0.6915 0.8355 0.7646 0.079 Uiso 1 1 calc R . . 
C12 C 0.6848(2) 0.9583(2) 0.7132(2) 0.0607(8) Uani 1 1 d . . . 
C13 C 0.7416(2) 1.0305(2) 0.6796(2) 0.0611(8) Uani 1 1 d . . . 
C14 C 0.8584(3) 1.0357(2) 0.6892(2) 0.0725(9) Uani 1 1 d . . . 
H14 H 0.9011 0.9906 0.7196 0.087 Uiso 1 1 calc R . . 
C15 C 0.9100(3) 1.1046(3) 0.6552(3) 0.0853(10) Uani 1 1 d . . . 
H15 H 0.9871 1.1060 0.6625 0.102 Uiso 1 1 calc R . . 
C16 C 0.8492(3) 1.1734(3) 0.6094(3) 0.0878(11) Uani 1 1 d . . . 
H16 H 0.8852 1.2210 0.5871 0.105 Uiso 1 1 calc R . . 
C17 C 0.7367(3) 1.1703(2) 0.5977(3) 0.0813(10) Uani 1 1 d . . . 
H17 H 0.6960 1.2160 0.5664 0.098 Uiso 1 1 calc R . . 
C18 C 0.6801(2) 1.0996(2) 0.6317(2) 0.0653(8) Uani 1 1 d . . . 
C19 C 0.5636(3) 1.0966(2) 0.6167(2) 0.0730(9) Uani 1 1 d . . . 
H19 H 0.5231 1.1422 0.5849 0.088 Uiso 1 1 calc R . . 
C20 C 0.5100(2) 1.0282(2) 0.6482(2) 0.0673(8) Uani 1 1 d . . . 
C21 C 0.5711(2) 0.9582(2) 0.6974(2) 0.0652(8) Uani 1 1 d . . . 
C22 C 1.1883(3) 0.8555(3) 1.0475(3) 0.0999(12) Uani 1 1 d . . . 
H22A H 1.1648 0.8187 1.0996 0.120 Uiso 1 1 calc R . . 
H22B H 1.1926 0.9140 1.0728 0.120 Uiso 1 1 calc R . . 
C23 C 1.2982(3) 0.8275(4) 1.0232(5) 0.149(2) Uani 1 1 d . . . 
H23A H 1.2948 0.7679 1.0045 0.223 Uiso 1 1 calc R . . 
H23B H 1.3535 0.8354 1.0821 0.223 Uiso 1 1 calc R . . 
H23C H 1.3175 0.8609 0.9673 0.223 Uiso 1 1 calc R . . 
C24 C 1.0303(6) 0.7996(6) 0.7494(4) 0.213(4) Uani 1 1 d . . . 
H24 H 1.0560 0.7558 0.7945 0.256 Uiso 1 1 calc R . . 
C25 C 1.0564(4) 0.7993(4) 0.6459(3) 0.1296(17) Uani 1 1 d . . . 
H25A H 0.9895 0.8073 0.5986 0.194 Uiso 1 1 calc R . . 
H25B H 1.0897 0.7454 0.6325 0.194 Uiso 1 1 calc R . . 
H25C H 1.1074 0.8450 0.6380 0.194 Uiso 1 1 calc R . . 
C26 C 0.3312(3) 1.0796(3) 0.5782(3) 0.0918(12) Uani 1 1 d . . . 
H26A H 0.3525 1.0830 0.5103 0.110 Uiso 1 1 calc R . . 
H26B H 0.3406 1.1358 0.6097 0.110 Uiso 1 1 calc R . . 
C27 C 0.2133(3) 1.0512(3) 0.5717(3) 0.1147(16) Uani 1 1 d . . . 
H27A H 0.2053 0.9952 0.5411 0.172 Uiso 1 1 calc R . . 
H27B H 0.1660 1.0910 0.5306 0.172 Uiso 1 1 calc R . . 
H27C H 0.1929 1.0490 0.6392 0.172 Uiso 1 1 calc R . . 
C28 C 0.4539(3) 0.8356(3) 0.6627(3) 0.0961(12) Uani 1 1 d . . . 
H28A H 0.5052 0.7964 0.6369 0.115 Uiso 1 1 calc R . . 
H28B H 0.4150 0.8675 0.6054 0.115 Uiso 1 1 calc R . . 
C29 C 0.3743(4) 0.7876(3) 0.7142(4) 0.1261(16) Uani 1 1 d . . . 
H29A H 0.4131 0.7582 0.7725 0.189 Uiso 1 1 calc R . . 
H29B H 0.3361 0.7466 0.6676 0.189 Uiso 1 1 calc R . . 
H29C H 0.3214 0.8267 0.7362 0.189 Uiso 1 1 calc R . . 
O1 O 1.11152(18) 0.85002(18) 0.95500(19) 0.0992(8) Uani 1 1 d . . . 
O2 O 0.9761(2) 0.8560(3) 0.7762(2) 0.1352(13) Uani 1 1 d . . . 
O3 O 0.39781(17) 1.01819(17) 0.63818(15) 0.0843(7) Uani 1 1 d . . . 
O4 O 0.51339(17) 0.89339(16) 0.73539(16) 0.0789(7) Uani 1 1 d . . . 
  
loop_ 
 _atom_site_aniso_label 
 _atom_site_aniso_U_11 
 _atom_site_aniso_U_22 
 _atom_site_aniso_U_33 
 _atom_site_aniso_U_23 
 _atom_site_aniso_U_13 
 _atom_site_aniso_U_12 
C1 0.0591(17) 0.0708(19) 0.0530(16) -0.0009(14) 0.0000(13) 0.0069(14) 
C2 0.0657(19) 0.087(2) 0.0585(18) -0.0059(16) 0.0009(15) 0.0125(16) 
C3 0.0597(18) 0.081(2) 0.071(2) 0.0044(16) -0.0084(16) 0.0100(15) 
C4 0.076(2) 0.094(2) 0.0533(18) 0.0054(16) -0.0106(15) 0.0076(18) 
C5 0.078(2) 0.082(2) 0.0495(17) 0.0078(15) -0.0007(15) 0.0121(16) 
C6 0.102(3) 0.135(3) 0.0485(19) 0.002(2) -0.0013(18) 0.026(2) 
C7 0.112(3) 0.153(4) 0.053(2) 0.010(2) 0.016(2) 0.041(3) 
C8 0.084(2) 0.123(3) 0.069(2) 0.017(2) 0.0187(19) 0.031(2) 
C9 0.070(2) 0.092(2) 0.0584(18) 0.0119(16) 0.0068(15) 0.0162(17) 
C10 0.0658(18) 0.0673(19) 0.0504(16) 0.0072(13) 0.0001(13) 0.0081(14) 
C11 0.0597(17) 0.079(2) 0.0552(16) -0.0087(15) -0.0008(13) 0.0058(15) 
C12 0.0526(16) 0.085(2) 0.0420(15) -0.0072(14) -0.0003(12) 0.0064(15) 
C13 0.0573(17) 0.084(2) 0.0399(14) -0.0102(14) 0.0015(12) 0.0058(15) 
C14 0.0602(18) 0.100(3) 0.0542(17) -0.0017(17) -0.0016(14) 0.0004(17) 
C15 0.067(2) 0.119(3) 0.068(2) 0.000(2) 0.0020(17) -0.010(2) 
C16 0.089(3) 0.100(3) 0.073(2) 0.000(2) 0.0029(19) -0.014(2) 
C17 0.091(3) 0.085(2) 0.065(2) -0.0057(17) 0.0017(18) 0.006(2) 
C18 0.0674(19) 0.079(2) 0.0475(16) -0.0095(15) 0.0025(14) 0.0078(16) 
C19 0.070(2) 0.092(2) 0.0553(18) -0.0059(17) 0.0035(15) 0.0215(18) 
C20 0.0525(17) 0.104(3) 0.0443(15) -0.0101(16) 0.0028(13) 0.0133(17) 
C21 0.0560(17) 0.093(2) 0.0453(15) -0.0063(15) 0.0020(13) 0.0037(16) 
C22 0.071(2) 0.113(3) 0.102(3) 0.010(2) -0.030(2) 0.000(2) 
C23 0.069(3) 0.175(5) 0.187(5) 0.008(4) -0.030(3) 0.021(3) 
C24 0.221(7) 0.347(10) 0.077(3) 0.026(4) 0.037(4) 0.199(7) 
C25 0.097(3) 0.193(5) 0.103(3) -0.019(3) 0.029(3) 0.009(3) 
C26 0.070(2) 0.131(3) 0.070(2) -0.005(2) -0.0070(17) 0.032(2) 
C27 0.064(2) 0.204(5) 0.072(2) -0.005(3) -0.0034(18) 0.033(3) 
C28 0.080(2) 0.118(3) 0.086(3) -0.018(2) -0.004(2) -0.006(2) 
C29 0.094(3) 0.136(4) 0.147(4) -0.011(3) 0.015(3) -0.030(3) 
O1 0.0584(14) 0.139(2) 0.0917(17) -0.0101(15) -0.0163(12) 0.0195(14) 
O2 0.0819(18) 0.246(4) 0.0725(17) -0.036(2) -0.0057(14) 0.066(2) 
O3 0.0559(13) 0.136(2) 0.0603(13) 0.0033(13) 0.0045(10) 0.0207(12) 
O4 0.0604(13) 0.1111(18) 0.0614(13) 0.0016(12) -0.0038(10) -0.0083(12) 
  
_geom_special_details 
; 
 All esds (except the esd in the dihedral angle between two l.s. planes) 
 are estimated using the full covariance matrix.  The cell esds are taken 
 into account individually in the estimation of esds in distances, angles 
 and torsion angles; correlations between esds in cell parameters are only 
 used when they are defined by crystal symmetry.  An approximate (isotropic) 
 treatment of cell esds is used for estimating esds involving l.s. planes. 
; 
  
loop_ 
 _geom_bond_atom_site_label_1 
 _geom_bond_atom_site_label_2 
 _geom_bond_distance 
 _geom_bond_site_symmetry_2 
 _geom_bond_publ_flag 
C1 C2 1.363(4) . ? 
C1 C10 1.423(4) . ? 
C1 C11 1.516(4) . ? 
C2 O2 1.369(4) . ? 
C2 C3 1.429(4) . ? 
C3 C4 1.341(4) . ? 
C3 O1 1.353(4) . ? 
C4 C5 1.400(5) . ? 
C4 H4 0.9300 . ? 
C5 C6 1.406(5) . ? 
C5 C10 1.415(4) . ? 
C6 C7 1.350(5) . ? 
C6 H6 0.9300 . ? 
C7 C8 1.384(5) . ? 
C7 H7 0.9300 . ? 
C8 C9 1.358(5) . ? 
C8 H8 0.9300 . ? 
C9 C10 1.408(4) . ? 
C9 H9 0.9300 . ? 
C11 C12 1.512(4) . ? 
C11 H11A 0.9700 . ? 
C11 H11B 0.9700 . ? 
C12 C21 1.369(4) . ? 
C12 C13 1.424(4) . ? 
C13 C18 1.409(4) . ? 
C13 C14 1.411(4) . ? 
C14 C15 1.353(5) . ? 
C14 H14 0.9300 . ? 
C15 C16 1.390(5) . ? 
C15 H15 0.9300 . ? 
C16 C17 1.355(5) . ? 
C16 H16 0.9300 . ? 
C17 C18 1.407(5) . ? 
C17 H17 0.9300 . ? 
C18 C19 1.404(4) . ? 
C19 C20 1.346(5) . ? 
C19 H19 0.9300 . ? 
C20 O3 1.362(4) . ? 
C20 C21 1.423(4) . ? 
C21 O4 1.366(4) . ? 
C22 O1 1.430(4) . ? 
C22 C23 1.485(6) . ? 
C22 H22A 0.9700 . ? 
C22 H22B 0.9700 . ? 
C23 H23A 0.9600 . ? 
C23 H23B 0.9600 . ? 
C23 H23C 0.9600 . ? 
C24 O2 1.184(6) . ? 
C24 C25 1.446(6) . ? 
C24 H24 0.9300 . ? 
C25 H25A 0.9600 . ? 
C25 H25B 0.9600 . ? 
C25 H25C 0.9600 . ? 
C26 O3 1.420(4) . ? 
C26 C27 1.491(5) . ? 
C26 H26A 0.9700 . ? 
C26 H26B 0.9700 . ? 
C27 H27A 0.9600 . ? 
C27 H27B 0.9600 . ? 
C27 H27C 0.9600 . ? 
C28 O4 1.434(4) . ? 
C28 C29 1.467(5) . ? 
C28 H28A 0.9700 . ? 
C28 H28B 0.9700 . ? 
C29 H29A 0.9600 . ? 
C29 H29B 0.9600 . ? 
C29 H29C 0.9600 . ? 
  
loop_ 
 _geom_angle_atom_site_label_1 
 _geom_angle_atom_site_label_2 
 _geom_angle_atom_site_label_3 
 _geom_angle 
 _geom_angle_site_symmetry_1 
 _geom_angle_site_symmetry_3 
 _geom_angle_publ_flag 
C2 C1 C10 118.5(3) . . ? 
C2 C1 C11 120.2(3) . . ? 
C10 C1 C11 121.2(3) . . ? 
C1 C2 O2 118.9(3) . . ? 
C1 C2 C3 121.8(3) . . ? 
O2 C2 C3 119.2(3) . . ? 
C4 C3 O1 125.2(3) . . ? 
C4 C3 C2 119.6(3) . . ? 
O1 C3 C2 115.3(3) . . ? 
C3 C4 C5 120.9(3) . . ? 
C3 C4 H4 119.6 . . ? 
C5 C4 H4 119.6 . . ? 
C4 C5 C6 120.9(3) . . ? 
C4 C5 C10 119.9(3) . . ? 
C6 C5 C10 119.1(3) . . ? 
C7 C6 C5 121.2(3) . . ? 
C7 C6 H6 119.4 . . ? 
C5 C6 H6 119.4 . . ? 
C6 C7 C8 119.9(3) . . ? 
C6 C7 H7 120.1 . . ? 
C8 C7 H7 120.1 . . ? 
C9 C8 C7 120.9(3) . . ? 
C9 C8 H8 119.5 . . ? 
C7 C8 H8 119.5 . . ? 
C8 C9 C10 121.1(3) . . ? 
C8 C9 H9 119.5 . . ? 
C10 C9 H9 119.5 . . ? 
C9 C10 C5 117.7(3) . . ? 
C9 C10 C1 123.2(3) . . ? 
C5 C10 C1 119.1(3) . . ? 
C12 C11 C1 118.5(2) . . ? 
C12 C11 H11A 107.7 . . ? 
C1 C11 H11A 107.7 . . ? 
C12 C11 H11B 107.7 . . ? 
C1 C11 H11B 107.7 . . ? 
H11A C11 H11B 107.1 . . ? 
C21 C12 C13 118.6(3) . . ? 
C21 C12 C11 119.4(3) . . ? 
C13 C12 C11 121.8(3) . . ? 
C18 C13 C14 117.4(3) . . ? 
C18 C13 C12 119.6(3) . . ? 
C14 C13 C12 123.1(3) . . ? 
C15 C14 C13 121.6(3) . . ? 
C15 C14 H14 119.2 . . ? 
C13 C14 H14 119.2 . . ? 
C14 C15 C16 121.0(3) . . ? 
C14 C15 H15 119.5 . . ? 
C16 C15 H15 119.5 . . ? 
C17 C16 C15 119.1(4) . . ? 
C17 C16 H16 120.4 . . ? 
C15 C16 H16 120.4 . . ? 
C16 C17 C18 121.6(3) . . ? 
C16 C17 H17 119.2 . . ? 
C18 C17 H17 119.2 . . ? 
C19 C18 C17 120.8(3) . . ? 
C19 C18 C13 119.9(3) . . ? 
C17 C18 C13 119.3(3) . . ? 
C20 C19 C18 120.4(3) . . ? 
C20 C19 H19 119.8 . . ? 
C18 C19 H19 119.8 . . ? 
C19 C20 O3 125.7(3) . . ? 
C19 C20 C21 120.3(3) . . ? 
O3 C20 C21 114.0(3) . . ? 
O4 C21 C12 120.4(3) . . ? 
O4 C21 C20 118.2(3) . . ? 
C12 C21 C20 121.2(3) . . ? 
O1 C22 C23 107.2(4) . . ? 
O1 C22 H22A 110.3 . . ? 
C23 C22 H22A 110.3 . . ? 
O1 C22 H22B 110.3 . . ? 
C23 C22 H22B 110.3 . . ? 
H22A C22 H22B 108.5 . . ? 
C22 C23 H23A 109.5 . . ? 
C22 C23 H23B 109.5 . . ? 
H23A C23 H23B 109.5 . . ? 
C22 C23 H23C 109.5 . . ? 
H23A C23 H23C 109.5 . . ? 
H23B C23 H23C 109.5 . . ? 
O2 C24 C25 119.5(5) . . ? 
O2 C24 H24 120.2 . . ? 
C25 C24 H24 120.2 . . ? 
C24 C25 H25A 109.5 . . ? 
C24 C25 H25B 109.5 . . ? 
H25A C25 H25B 109.5 . . ? 
C24 C25 H25C 109.5 . . ? 
H25A C25 H25C 109.5 . . ? 
H25B C25 H25C 109.5 . . ? 
O3 C26 C27 107.4(3) . . ? 
O3 C26 H26A 110.2 . . ? 
C27 C26 H26A 110.2 . . ? 
O3 C26 H26B 110.2 . . ? 
C27 C26 H26B 110.2 . . ? 
H26A C26 H26B 108.5 . . ? 
C26 C27 H27A 109.5 . . ? 
C26 C27 H27B 109.5 . . ? 
H27A C27 H27B 109.5 . . ? 
C26 C27 H27C 109.5 . . ? 
H27A C27 H27C 109.5 . . ? 
H27B C27 H27C 109.5 . . ? 
O4 C28 C29 108.2(3) . . ? 
O4 C28 H28A 110.1 . . ? 
C29 C28 H28A 110.1 . . ? 
O4 C28 H28B 110.1 . . ? 
C29 C28 H28B 110.1 . . ? 
H28A C28 H28B 108.4 . . ? 
C28 C29 H29A 109.5 . . ? 
C28 C29 H29B 109.5 . . ? 
H29A C29 H29B 109.5 . . ? 
C28 C29 H29C 109.5 . . ? 
H29A C29 H29C 109.5 . . ? 
H29B C29 H29C 109.5 . . ? 
C3 O1 C22 117.2(3) . . ? 
C24 O2 C2 132.3(4) . . ? 
C20 O3 C26 117.4(3) . . ? 
C21 O4 C28 117.0(3) . . ? 
  
loop_ 
 _geom_torsion_atom_site_label_1 
 _geom_torsion_atom_site_label_2 
 _geom_torsion_atom_site_label_3 
 _geom_torsion_atom_site_label_4 
 _geom_torsion 
 _geom_torsion_site_symmetry_1 
 _geom_torsion_site_symmetry_2 
 _geom_torsion_site_symmetry_3 
 _geom_torsion_site_symmetry_4 
 _geom_torsion_publ_flag 
C10 C1 C2 O2 -175.5(3) . . . . ? 
C11 C1 C2 O2 8.2(5) . . . . ? 
C10 C1 C2 C3 -0.9(5) . . . . ? 
C11 C1 C2 C3 -177.1(3) . . . . ? 
C1 C2 C3 C4 -3.2(5) . . . . ? 
O2 C2 C3 C4 171.4(3) . . . . ? 
C1 C2 C3 O1 177.1(3) . . . . ? 
O2 C2 C3 O1 -8.3(5) . . . . ? 
O1 C3 C4 C5 -177.1(3) . . . . ? 
C2 C3 C4 C5 3.2(5) . . . . ? 
C3 C4 C5 C6 179.0(4) . . . . ? 
C3 C4 C5 C10 0.8(5) . . . . ? 
C4 C5 C6 C7 -175.0(4) . . . . ? 
C10 C5 C6 C7 3.2(6) . . . . ? 
C5 C6 C7 C8 0.6(7) . . . . ? 
C6 C7 C8 C9 -2.9(7) . . . . ? 
C7 C8 C9 C10 1.3(6) . . . . ? 
C8 C9 C10 C5 2.5(5) . . . . ? 
C8 C9 C10 C1 -179.1(3) . . . . ? 
C4 C5 C10 C9 173.6(3) . . . . ? 
C6 C5 C10 C9 -4.6(5) . . . . ? 
C4 C5 C10 C1 -4.9(5) . . . . ? 
C6 C5 C10 C1 176.8(3) . . . . ? 
C2 C1 C10 C9 -173.6(3) . . . . ? 
C11 C1 C10 C9 2.6(5) . . . . ? 
C2 C1 C10 C5 4.9(4) . . . . ? 
C11 C1 C10 C5 -178.9(3) . . . . ? 
C2 C1 C11 C12 -119.5(3) . . . . ? 
C10 C1 C11 C12 64.4(4) . . . . ? 
C1 C11 C12 C21 -119.0(3) . . . . ? 
C1 C11 C12 C13 66.5(4) . . . . ? 
C21 C12 C13 C18 0.2(4) . . . . ? 
C11 C12 C13 C18 174.8(2) . . . . ? 
C21 C12 C13 C14 -177.8(3) . . . . ? 
C11 C12 C13 C14 -3.2(4) . . . . ? 
C18 C13 C14 C15 1.0(4) . . . . ? 
C12 C13 C14 C15 179.0(3) . . . . ? 
C13 C14 C15 C16 0.1(5) . . . . ? 
C14 C15 C16 C17 -1.0(5) . . . . ? 
C15 C16 C17 C18 0.7(5) . . . . ? 
C16 C17 C18 C19 -178.5(3) . . . . ? 
C16 C17 C18 C13 0.4(5) . . . . ? 
C14 C13 C18 C19 177.7(3) . . . . ? 
C12 C13 C18 C19 -0.4(4) . . . . ? 
C14 C13 C18 C17 -1.2(4) . . . . ? 
C12 C13 C18 C17 -179.3(3) . . . . ? 
C17 C18 C19 C20 179.1(3) . . . . ? 
C13 C18 C19 C20 0.2(4) . . . . ? 
C18 C19 C20 O3 179.8(3) . . . . ? 
C18 C19 C20 C21 0.2(4) . . . . ? 
C13 C12 C21 O4 -174.9(2) . . . . ? 
C11 C12 C21 O4 10.3(4) . . . . ? 
C13 C12 C21 C20 0.2(4) . . . . ? 
C11 C12 C21 C20 -174.5(3) . . . . ? 
C19 C20 C21 O4 174.8(3) . . . . ? 
O3 C20 C21 O4 -4.8(4) . . . . ? 
C19 C20 C21 C12 -0.4(4) . . . . ? 
O3 C20 C21 C12 179.9(2) . . . . ? 
C4 C3 O1 C22 -2.3(5) . . . . ? 
C2 C3 O1 C22 177.4(3) . . . . ? 
C23 C22 O1 C3 179.7(4) . . . . ? 
C25 C24 O2 C2 174.4(5) . . . . ? 
C1 C2 O2 C24 -127.3(7) . . . . ? 
C3 C2 O2 C24 57.9(8) . . . . ? 
C19 C20 O3 C26 8.5(4) . . . . ? 
C21 C20 O3 C26 -171.9(3) . . . . ? 
C27 C26 O3 C20 175.5(3) . . . . ? 
C12 C21 O4 C28 -110.9(3) . . . . ? 
C20 C21 O4 C28 73.8(4) . . . . ? 
C29 C28 O4 C21 -164.2(3) . . . . ? 
  
_diffrn_measured_fraction_theta_max    0.998 
_diffrn_reflns_theta_full              25.05 
_diffrn_measured_fraction_theta_full   0.998 
_refine_diff_density_max    0.509 
_refine_diff_density_min   -0.458 
_refine_diff_density_rms    0.038 
